# Supplementary material for: The shift to 3D growth during embryogenesis of kelp species, atlas of cell division and differentiation of Saccharina latissima
Source: Development. 2023 Oct 26;150(21):dev201519. doi: 10.1242/dev.201519 (PMC10660787; doi:10.1242/dev.201519)
Supplement: Table S2. Measurement of the cell dimensions in the X-, Y- and Z-axes from semi-thin sections of Saccharina embryos and details on the statistics. [file develop-150-201519-TableS2.xlsx]

## Sheet: TableS2A_measurements
Table S2A : Measurement of the cell dimensions in the X, Y and Z axes from semi-thin sections of Saccharina embryos									Supplementary table SX : Measurement of the width (diameter in 2D) of plasmodesmata from TEM pictures of Saccharina embryos
Label	X-axis (μm)	Y-axis (μm)	Z-axis (μm)	Tissue	Region on thallus
1	10.196		8.087	2asymmetric	Base of blade
2	17.248		7.773	2asymmetric	Base of blade
3	17.495		6.545	2asymmetric	Base of blade
4	14.74		8.285	2asymmetric	Base of blade
5	16.139		7.773	2asymmetric	Base of blade
6	9.82		6.456	2asymmetric	Base of blade
7	8.931		10.007	2asymmetric	Base of blade
8	14.098		8.18	2asymmetric	Base of blade
9	14.098		7.773	2asymmetric	Base of blade
10	13.512		8.736	2asymmetric	Base of blade
11	11.046		6.379	2asymmetric	Base of blade
12	14.725		6.713	2asymmetric	Base of blade
13	12.761		9.119	2asymmetric	Base of blade
14		7.223	9.312	2asymmetric	Base of blade
15		6.515	9.451	2asymmetric	Base of blade
16		6.143	11.53	2asymmetric	Base of blade
17		7.135	7.02	2asymmetric	Base of blade
18		6.741	10.381	2asymmetric	Base of blade
19	12.511		20.178	3cortex	Base of blade
20	11.079		11.71	3cortex	Base of blade
21	11.573		10.711	3cortex	Base of blade
22	12.069		15.782	3cortex	Base of blade
23	12.166		25.132	3cortex	Base of blade
24	11.528		27.588	3cortex	Base of blade
25		9.98	13.297	3cortex	Base of blade
26		6.723	13.136	3cortex	Base of blade
27	21.413		10.076	3cortex	Base of blade
28	18.291		13.46	3cortex	Base of blade
29	17.325		9.581	3cortex	Base of blade
30	20.178		12.511	3cortex	Base of blade
31	11.71		11.079	3cortex	Base of blade
32	10.711		11.573	3cortex	Base of blade
33	15.782		12.069	3cortex	Base of blade
34	25.132		12.166	3cortex	Base of blade
35	27.588		11.528	3cortex	Base of blade
36		9.792	11.685	4medulla	Base of blade
37		7.159	9.624	4medulla	Base of blade
38		7.738	10.782	4medulla	Base of blade
39		8.659	12.396	4medulla	Base of blade
40		8.43	12.872	4medulla	Base of blade
41		6.165	12.14	4medulla	Base of blade
42		6.864	15.109	4medulla	Base of blade
43		6.306	9.133	4medulla	Base of blade
44		8.024	10.09	4medulla	Base of blade
45		6.47	9.356	4medulla	Base of blade
46		6.176	7.791	4medulla	Base of blade
47		6.723	8.045	4medulla	Base of blade
48		6.819	9.836	4medulla	Base of blade
49		6.862	10.868	4medulla	Base of blade
50		9.773	11.305	4medulla	Base of blade
51		7.02	7.929	4medulla	Base of blade
52		8.231	10.7	4medulla	Base of blade
53		6.924	7.216	4medulla	Base of blade
54		7.714	6.944	4medulla	Base of blade
55		8.921	8.525	4medulla	Base of blade
56		8.917	12.112	4medulla	Base of blade
57		7.923	9.065	4medulla	Base of blade
58		9.458	10.538	4medulla	Base of blade
59		7.667	10.909	4medulla	Base of blade
60		9.055	8.052	4medulla	Base of blade
61	20.799		10.409	4medulla	Base of blade
62	19.274		10.007	4medulla	Base of blade
63	13.787		9.919	4medulla	Base of blade
64	18.836		11.192	4medulla	Base of blade
65	21.703		11.513	4medulla	Base of blade
66	8.982		16.462	4medulla	Base of blade
67	19.97		7.892	4medulla	Base of blade
68	23.457		9.796	4medulla	Base of blade
69	20.337		7.766	4medulla	Base of blade
70	10.656		20.564	4medulla	Base of blade
71	13.369		9.061	4medulla	Base of blade
72	13.618		8.975	4medulla	Base of blade
73	11.707		8.482	4medulla	Base of blade
74	13.249		9.85	4medulla	Base of blade
75	16.159		9.358	4medulla	Base of blade
76	8.359		11.21	4medulla	Base of blade
77	14.365		8.559	4medulla	Base of blade
78	13.618		9.565	4medulla	Base of blade
79	15.225		8.057	4medulla	Base of blade
80	21.304		7.117	4medulla	Base of blade
81	20.924		8.11	4medulla	Base of blade
82	28.617		10.34	4medulla	Base of blade
83	15.01		10.412	4medulla	Base of blade
84	25.772		8.635	4medulla	Base of blade
85	32.554		7.828	4medulla	Base of blade
86	19.569		6.006	4medulla	Base of blade
87	22.53		6.065	4medulla	Base of blade
88	13.354	9.23		1meristoderm	Base of blade
89	13.716	8.657		1meristoderm	Base of blade
90	12.991	7.699		1meristoderm	Base of blade
91	12.347	8.913		1meristoderm	Base of blade
92	13.934	8.835		1meristoderm	Base of blade
93	12.059	8.863		1meristoderm	Base of blade
94	11.851	8.579		1meristoderm	Base of blade
95	11.062	9.315		1meristoderm	Base of blade
96	12.071	8.638		1meristoderm	Base of blade
97	13.858	10.507		1meristoderm	Base of blade
98	13.961	10.507		1meristoderm	Base of blade
99	13.357	9.821		1meristoderm	Base of blade
100	15.375	9.501		1meristoderm	Base of blade
101	7.293	9.391		1meristoderm	Base of blade
102	6.283	8.901		1meristoderm	Base of blade
103	7.519	8.927		1meristoderm	Base of blade
104	12.69	8.979		1meristoderm	Base of blade
105	12.78	8.385		1meristoderm	Base of blade
106	14.78	8.526		1meristoderm	Base of blade
107	13.606	6.778		1meristoderm	Base of blade
108	12.473	7.431		1meristoderm	Base of blade
109	16.388	8.018		1meristoderm	Base of blade
110	8.29	9.632		1meristoderm	Base of blade
111	8.447	12.491		1meristoderm	Base of blade
112	10.378	8.805		1meristoderm	Base of blade
113	12.683	8.105		1meristoderm	Base of blade
114	8.469	8.84		1meristoderm	Base of blade
115	8.84	7.894		1meristoderm	Base of blade
116	8.496	7.299		1meristoderm	Base of blade
117	6.105	7.512		1meristoderm	Base of blade
118	9.344	7.941		1meristoderm	Base of blade
119	7.595	7.795		1meristoderm	Base of blade
120	7.941	7.986		1meristoderm	Base of blade
121	12.706	6.791		1meristoderm	Base of blade
122	9.161		19.912	1meristoderm	Base of blade
123	9.82		19.489	1meristoderm	Base of blade
124	11.223		18.614	1meristoderm	Base of blade
125	10.893		19.153	1meristoderm	Base of blade
126	9.161		17.682	1meristoderm	Base of blade
127	16.139		15.101	1meristoderm	Base of blade
128	7.014		21.196	1meristoderm	Base of blade
129	6.274		21.308	1meristoderm	Base of blade
130	7.014		19.262	1meristoderm	Base of blade
131	7.431		19.819	1meristoderm	Base of blade
132	7.485		17.365	1meristoderm	Base of blade
133	12.88		12.385	1meristoderm	Base of blade
134	7.014		17.435	1meristoderm	Base of blade
135	8.18		17.435	1meristoderm	Base of blade
136	8.506		11.732	1meristoderm	Base of blade
137	6.456		10.007	1meristoderm	Base of blade
138	15.61		12.058	1meristoderm	Base of blade
139	14.209		12.158	1meristoderm	Base of blade
140	12.703		12.068	1meristoderm	Base of blade
141	13.787		13.987	1meristoderm	Base of blade
142	16.034		12.808	1meristoderm	Base of blade
143	14.61		15.995	1meristoderm	Base of blade
144	14.788		3.982	1meristoderm	Base of blade
145	7.646		12.785	1meristoderm	Base of blade
146	8.931		14.535	1meristoderm	Base of blade
147	9.161		11.717	1meristoderm	Base of blade
148	13.618		13.715	1meristoderm	Base of blade
149	15.937		13.343	1meristoderm	Base of blade
150	7.965		12.371	1meristoderm	Base of blade
151	13.55		12.492	1meristoderm	Base of blade
152	10.437		15.101	1meristoderm	Base of blade
153	11.478		12.478	1meristoderm	Base of blade
154	15.732		8.826	1meristoderm	Base of blade
155	12.566		14.767	1meristoderm	Base of blade
156	16.665		14.008	1meristoderm	Base of blade
157	11.265		14.793	1meristoderm	Base of blade
158	11.332		16.915	1meristoderm	Base of blade
159	10.159		16.744	1meristoderm	Base of blade
160	10.521		16.339	1meristoderm	Base of blade
161	8.237		16.229	1meristoderm	Base of blade
162	13.495		13.369	1meristoderm	Base of blade
163	12.012		20.606	1meristoderm	Base of blade
164	13.677		18.838	1meristoderm	Base of blade
165	9.78		11.528	1meristoderm	Base of blade
166	9.909		12.061	1meristoderm	Base of blade
167	9.022		12.545	1meristoderm	Base of blade
168	9.313		19.782	1meristoderm	Base of blade
169	10.069		18.802	1meristoderm	Base of blade
170	9.061		19.813	1meristoderm	Base of blade
171	10.793		17.908	1meristoderm	Base of blade
172	12.125		12.061	1meristoderm	Base of blade
173	13.389		13.611	1meristoderm	Base of blade
174	20.568		10.34	1meristoderm	Base of blade
175	9.78		18.443	1meristoderm	Base of blade
176	13.369		11.821	1meristoderm	Base of blade
177	9.161		20.318	1meristoderm	Base of blade
178	7.807		19.595	1meristoderm	Base of blade
179	8.265		18.436	1meristoderm	Base of blade
180	7.509		18.671	1meristoderm	Base of blade
181	6.384		19.648	1meristoderm	Base of blade
182	10.465		19.93	1meristoderm	Base of blade
183		17.018	9.507	1meristoderm	Base of blade
184		14.332	10.039	1meristoderm	Base of blade
185		18.863	4.836	1meristoderm	Base of blade
186		17.882	5.129	1meristoderm	Base of blade
187		16.396	9.997	1meristoderm	Base of blade
188		21.145	8.409	1meristoderm	Base of blade
189		21.385	7.05	1meristoderm	Base of blade
190		17.989	7.868	1meristoderm	Base of blade
191		19.07	9.836	1meristoderm	Base of blade
192		19.958	7.87	1meristoderm	Base of blade
193		22.913	7.46	1meristoderm	Base of blade
194		23.331	6.902	1meristoderm	Base of blade
195		21.699	8.446	1meristoderm	Base of blade
196		19.54	7.827	1meristoderm	Base of blade
197		11.209	7.448	1meristoderm	Base of blade
198		19.095	4.815	1meristoderm	Base of blade
199		21.367	5.407	1meristoderm	Base of blade
200		20.772	6.7	1meristoderm	Base of blade
201		11.619	6.145	1meristoderm	Base of blade
202		15.979	6.478	1meristoderm	Base of blade
203		15.259	8.304	1meristoderm	Base of blade
204		18.46	9.269	1meristoderm	Base of blade
205		16.67	6.234	1meristoderm	Base of blade
206		18.361	7.337	1meristoderm	Base of blade
207		16.439	6.387	1meristoderm	Base of blade
208		16.429	5.476	1meristoderm	Base of blade
209		19.328	8.346	1meristoderm	Base of blade
210		19.803	9.5	1meristoderm	Base of blade
211		13.901	14.447	1meristoderm	Base of blade
212		19.288	6.176	1meristoderm	Base of blade
213		23.345	6.72	1meristoderm	Base of blade
214		21.666	5.378	1meristoderm	Base of blade
215		21.552	5.116	1meristoderm	Base of blade
216		20.33	8.024	1meristoderm	Base of blade
217		19.575	8.645	1meristoderm	Base of blade
218		22.337	5.898	1meristoderm	Base of blade
219	12.417		5.328	2asymmetric	Stipe
220	10.717		5.383	2asymmetric	Stipe
221	20.371		6.871	2asymmetric	Stipe
222	12.782		8.676	2asymmetric	Stipe
223	16.108		5.413	2asymmetric	Stipe
224	18.38		8.691	2asymmetric	Stipe
225	14.614		7.655	2asymmetric	Stipe
226	13.742		8.555	2asymmetric	Stipe
227	18.044		8.308	2asymmetric	Stipe
228	12.759		8.676	2asymmetric	Stipe
229	24.122		8.691	2asymmetric	Stipe
230	23.642		7.923	2asymmetric	Stipe
231	15.722		7.923	2asymmetric	Stipe
232	12.769		8.676	2asymmetric	Stipe
233	17.979		8.308	2asymmetric	Stipe
234		9.928	8.009	2asymmetric	Stipe
235		7.647	6.083	2asymmetric	Stipe
236		5.662	6.231	2asymmetric	Stipe
237		10.22	7.624	2asymmetric	Stipe
238		10.131	7.577	2asymmetric	Stipe
239		6.899	7.549	2asymmetric	Stipe
240		7.791	6.687	2asymmetric	Stipe
241		9.581	7.747	2asymmetric	Stipe
242		7.983	5.236	2asymmetric	Stipe
243		8.525	4.896	2asymmetric	Stipe
244		6.438	4.786	2asymmetric	Stipe
245		5.476	4.786	2asymmetric	Stipe
246		7.187	8.752	2asymmetric	Stipe
247		9.838	9.243	2asymmetric	Stipe
248		13.798	9.392	2asymmetric	Stipe
249		10.507	7.27	2asymmetric	Stipe
250		13.886	9.239	2asymmetric	Stipe
251		8.43	7.12	2asymmetric	Stipe
252		10.991	8.163	2asymmetric	Stipe
253		11.329	5.961	2asymmetric	Stipe
254		11.209	5.266	2asymmetric	Stipe
255		11.371	6.061	2asymmetric	Stipe
256		8.953	8.752	2asymmetric	Stipe
257		6.21	4.503	2asymmetric	Stipe
258		7.505	5.585	2asymmetric	Stipe
259		8.557	8.337	2asymmetric	Stipe
260	19.69		19.145	3cortex	Stipe
261	27.418		7.807	3cortex	Stipe
262	22.404		9.7	3cortex	Stipe
263	21.173		8.913	3cortex	Stipe
264	21.522		15.018	3cortex	Stipe
265	13.563		13.136	3cortex	Stipe
266	36.257		10.462	3cortex	Stipe
267	6.89		12.503	3cortex	Stipe
268	6.894		12.061	3cortex	Stipe
269	15.33		14.802	3cortex	Stipe
270	34.974		13.024	3cortex	Stipe
271	32.936		11.562	3cortex	Stipe
272	16.175		12.211	3cortex	Stipe
273	34.467		16.428	3cortex	Stipe
274	25.137		14.29	3cortex	Stipe
275	22.6		16.239	3cortex	Stipe
276	9.86		8.769	3cortex	Stipe
277	11.873		8.559	3cortex	Stipe
278	15.057		17.609	3cortex	Stipe
279	16.859		16.841	3cortex	Stipe
280	36.49		11.738	3cortex	Stipe
281	32.177		5.103	3cortex	Stipe
282	27.194		9.605	3cortex	Stipe
283	28.836		10.72	3cortex	Stipe
284	10.286		24.498	3cortex	Stipe
285	28.324		14.037	3cortex	Stipe
286	25.164		13.357	3cortex	Stipe
287	24.15		11.961	3cortex	Stipe
288	31.721		10.274	3cortex	Stipe
289	31.407		8.057	3cortex	Stipe
290	20.849		16.789	3cortex	Stipe
291	18.237		16.719	3cortex	Stipe
292	22.479		9.75	3cortex	Stipe
293	19.91		12.259	3cortex	Stipe
294	45.467		14.29	3cortex	Stipe
295	15.821		9.697	3cortex	Stipe
296	23.829		7.587	3cortex	Stipe
297	25.665		7.535	3cortex	Stipe
298	32.189		10.258	3cortex	Stipe
299	20.008		11.749	3cortex	Stipe
300	25.523		13.269	3cortex	Stipe
301	18.044		11.228	3cortex	Stipe
302	29.534		9.186	3cortex	Stipe
303	30.115		14.326	3cortex	Stipe
304	20.924		28.111	3cortex	Stipe
305	36.749		11.228	3cortex	Stipe
306	24.693		13.474	3cortex	Stipe
307	23.028		11.412	3cortex	Stipe
308	17.95		12.511	3cortex	Stipe
309	21.969		10.409	3cortex	Stipe
310	17.382		11.738	3cortex	Stipe
311	18.911		11.782	3cortex	Stipe
312	25.023		8.913	3cortex	Stipe
313	33.142		11.017	3cortex	Stipe
314	35.739		10.91	3cortex	Stipe
315	34.764		13.279	3cortex	Stipe
316	18.883		12.759	3cortex	Stipe
317	27.602		12.511	3cortex	Stipe
318	20.008		10.73	3cortex	Stipe
319	24.502		11.274	3cortex	Stipe
320	28.074		11.782	3cortex	Stipe
321	29.815		13.618	3cortex	Stipe
322	23.169		9.817	3cortex	Stipe
323	45.559		19.713	3cortex	Stipe
324	26.307		16.307	3cortex	Stipe
325	46.003		17.753	3cortex	Stipe
326	32.639		11.838	3cortex	Stipe
327	30.046		13.269	3cortex	Stipe
328	32.12		15.353	3cortex	Stipe
329	19.72		10.027	3cortex	Stipe
330	18.123		12.344	3cortex	Stipe
331	15.294		9.909	3cortex	Stipe
332	20.325		9.369	3cortex	Stipe
333	30.625		12.605	3cortex	Stipe
334	21.147		12.174	3cortex	Stipe
335	33.271		13.012	3cortex	Stipe
336	16.965		11.649	3cortex	Stipe
337	27.207		14.381	3cortex	Stipe
338	20.395		12.605	3cortex	Stipe
339	23.992		11.041	3cortex	Stipe
340	21.713		13.012	3cortex	Stipe
341	30.706		13.939	3cortex	Stipe
342	27.752		11.649	3cortex	Stipe
343	43.407		10.258	3cortex	Stipe
344	27.559		11.239	3cortex	Stipe
345	16.139		11.193	3cortex	Stipe
346		18.075	12.641	3cortex	Stipe
347		13.509	15.174	3cortex	Stipe
348		9.643	10.796	3cortex	Stipe
349		12.364	12.661	3cortex	Stipe
350		12.269	15.426	3cortex	Stipe
351		11.45	15.036	3cortex	Stipe
352		10.303	7.997	3cortex	Stipe
353		10.638	7.642	3cortex	Stipe
354		9.14	4.935	3cortex	Stipe
355		15.745	8.658	3cortex	Stipe
356		20.194	11.612	3cortex	Stipe
357		12.381	12.378	3cortex	Stipe
358		10.824	10.939	3cortex	Stipe
359		18.713	13.221	3cortex	Stipe
360		11.597	13.886	3cortex	Stipe
361		9.355	11.645	3cortex	Stipe
362		16.233	15.245	3cortex	Stipe
363		11.484	10.026	3cortex	Stipe
364		14.267	12.255	3cortex	Stipe
365		16.193	15.471	3cortex	Stipe
366		11.586	10.299	3cortex	Stipe
367		14.615	16.233	3cortex	Stipe
368		11.91	11.309	3cortex	Stipe
369		12.012	15.932	3cortex	Stipe
370		8.2	23.347	3cortex	Stipe
371		9.461	18.861	3cortex	Stipe
372		9.895	9.75	3cortex	Stipe
373		6.777	9.355	3cortex	Stipe
374		7.545	10.168	3cortex	Stipe
375		20.063	13.312	3cortex	Stipe
376		12.982	14.228	3cortex	Stipe
377		11.484	11.202	3cortex	Stipe
378		10.663	17.147	3cortex	Stipe
379		13.732	16.414	3cortex	Stipe
380		18.785	13.554	3cortex	Stipe
381		13.25	17.665	3cortex	Stipe
382		9.425	9.355	3cortex	Stipe
383		7.359	8.582	3cortex	Stipe
384		10.552	11.541	3cortex	Stipe
385		15.956	11.034	3cortex	Stipe
386		12.94	12.36	3cortex	Stipe
387		11.166	12.02	3cortex	Stipe
388		7.818	10.4	3cortex	Stipe
389		8.154	14.28	3cortex	Stipe
390		8.368	17.232	3cortex	Stipe
391		18.251	12.068	3cortex	Stipe
392		10.4	7.873	3cortex	Stipe
393		8.655	12.338	3cortex	Stipe
394		11.495	12.202	3cortex	Stipe
395		14.223	21.711	3cortex	Stipe
396		5.981	9.97	3cortex	Stipe
397		7.273	11.203	3cortex	Stipe
398		11.373	19.474	3cortex	Stipe
399		10.131	13.105	3cortex	Stipe
400		11.625	8.131	3cortex	Stipe
401		4.067	11.044	3cortex	Stipe
402		8	6.687	3cortex	Stipe
403		12.66	11.594	3cortex	Stipe
404		10.124	10.915	3cortex	Stipe
405		10.758	7.624	3cortex	Stipe
406		9.808	19.045	3cortex	Stipe
407		11.678	16.062	3cortex	Stipe
408		8.169	9.836	3cortex	Stipe
409		6.689	11.428	3cortex	Stipe
410		9.98	14.577	3cortex	Stipe
411		12.86	14.042	3cortex	Stipe
412		8.734	15.668	3cortex	Stipe
413		8.135	14.208	3cortex	Stipe
414		13.246	9.997	3cortex	Stipe
415		13.661	7.873	3cortex	Stipe
416		6.427	11.016	3cortex	Stipe
417		6.981	8.135	3cortex	Stipe
418		15.894	8.795	3cortex	Stipe
419	41.657		7.976	4medulla	Stipe
420	38.723		8.858	4medulla	Stipe
421	43.018		11.274	4medulla	Stipe
422	37.259		8.691	4medulla	Stipe
423	25.09		8.736	4medulla	Stipe
424	33.699		7.655	4medulla	Stipe
425		13.221	14.145	4medulla	Stipe
426		10.638	9.006	4medulla	Stipe
427		18.424	10.453	4medulla	Stipe
428		15.01	11.954	4medulla	Stipe
429		18.151	14.571	4medulla	Stipe
430		12.743	11.574	4medulla	Stipe
431		7.704	7.997	4medulla	Stipe
432	17.966		8.665	1meristoderm	Stipe
433	15.178		7.347	1meristoderm	Stipe
434	11.763		10.865	1meristoderm	Stipe
435	12.63		14.115	1meristoderm	Stipe
436	12.514		12.251	1meristoderm	Stipe
437	16.588		12.514	1meristoderm	Stipe
438	17.864		9.955	1meristoderm	Stipe
439	18.374		9.697	1meristoderm	Stipe
440	20.173		12.462	1meristoderm	Stipe
441	14.82		12.012	1meristoderm	Stipe
442	14.055		10.999	1meristoderm	Stipe
443	11.638		6.135	1meristoderm	Stipe
444	12.514		12.211	1meristoderm	Stipe
445	19.138		17.995	1meristoderm	Stipe
446	11.161		13.064	1meristoderm	Stipe
447	10.961		16.114	1meristoderm	Stipe
448	15.363		17.443	1meristoderm	Stipe
449	8.482		14.802	1meristoderm	Stipe
450	9.455		16.586	1meristoderm	Stipe
451	13.524		11.486	1meristoderm	Stipe
452	15.829		15.829	1meristoderm	Stipe
453	16.381		12.527	1meristoderm	Stipe
454	13.024		13.291	1meristoderm	Stipe
455	18.296		15.584	1meristoderm	Stipe
456	10.22		13.262	1meristoderm	Stipe
457	17.879		14.547	1meristoderm	Stipe
458	18.883		14.235	1meristoderm	Stipe
459	13.425		13.25	1meristoderm	Stipe
460	21.489		18.123	1meristoderm	Stipe
461	13.789		15.019	1meristoderm	Stipe
462	14.8		13.512	1meristoderm	Stipe
463	18.883		13.425	1meristoderm	Stipe
464	16.911		15.895	1meristoderm	Stipe
465	16.849		10.826	1meristoderm	Stipe
466	24.688		13.512	1meristoderm	Stipe
467	23.169		12.85	1meristoderm	Stipe
468	14.862		14.694	1meristoderm	Stipe
469	8.417		15.225	1meristoderm	Stipe
470	13.618		14.372	1meristoderm	Stipe
471	16.965		15.294	1meristoderm	Stipe
472	17.753		16.903	1meristoderm	Stipe
473	17.156		12.344	1meristoderm	Stipe
474	17.753		14.153	1meristoderm	Stipe
475	17.269		12.759	1meristoderm	Stipe
476	6.313		11.782	1meristoderm	Stipe
477	8.069		13.512	1meristoderm	Stipe
478	15.952		11.017	1meristoderm	Stipe
479	10.321		17.457	1meristoderm	Stipe
480	24.756		12.911	1meristoderm	Stipe
481	24.756		15.614	1meristoderm	Stipe
482	18.993		15.353	1meristoderm	Stipe
483	8.676		15.854	1meristoderm	Stipe
484	17.892		13.512	1meristoderm	Stipe
485	18.38		13.789	1meristoderm	Stipe
486	18.993		11.749	1meristoderm	Stipe
487	16.219		13.308	1meristoderm	Stipe
488	11.146		12.259	1meristoderm	Stipe
489	9.043		14.879	1meristoderm	Stipe
490	11.412		14.516	1meristoderm	Stipe
491	9.201		13.012	1meristoderm	Stipe
492	9.817		12.511	1meristoderm	Stipe
493	12.012		14.235	1meristoderm	Stipe
494		10.46	14.921	1meristoderm	Stipe
495		11.543	9.466	1meristoderm	Stipe
496		7.765	7.504	1meristoderm	Stipe
497		8.573	13.277	1meristoderm	Stipe
498		9.446	11.29	1meristoderm	Stipe
499		6.981	10.214	1meristoderm	Stipe
500		7.098	9.547	1meristoderm	Stipe
501		10.057	9.208	1meristoderm	Stipe
502		8.052	9.66	1meristoderm	Stipe
503		8.213	11.11	1meristoderm	Stipe
504		8.187	11.696	1meristoderm	Stipe
505		6.751	11.47	1meristoderm	Stipe
506		6.884	9.982	1meristoderm	Stipe
507		7.791	10.948	1meristoderm	Stipe
508		6.864	12.872	1meristoderm	Stipe
509		6.145	8.533	1meristoderm	Stipe
510		7.604	9.326	1meristoderm	Stipe
511		8.865	12.247	1meristoderm	Stipe
512		6.075	11.276	1meristoderm	Stipe
513		10.504	10.904	1meristoderm	Stipe
514		8.921	11.305	1meristoderm	Stipe
515		12.279	9.378	1meristoderm	Stipe
516		8.511	12.657	1meristoderm	Stipe
517		7.966	13.273	1meristoderm	Stipe
518		12.056	11.319	1meristoderm	Stipe
519		7.604	10.346	1meristoderm	Stipe
520		5.407	7.57	1meristoderm	Stipe
521		8.629	14.135	1meristoderm	Stipe
522		7.214	13.386	1meristoderm	Stipe
523		10.616	12.503	1meristoderm	Stipe
524		9.089	13.385	1meristoderm	Stipe
525		10.003	13.909	1meristoderm	Stipe
526		10.597	10.909	1meristoderm	Stipe
527		11.209	11.329	1meristoderm	Stipe
528		13.165	14.108	1meristoderm	Stipe
529		9.092	11.586	1meristoderm	Stipe
530		9.425	12.517	1meristoderm	Stipe
531		8.035	12.6	1meristoderm	Stipe
532		8.295	10.453	1meristoderm	Stipe
533		11.267	15.01	1meristoderm	Stipe
534		8.2	10.269	1meristoderm	Stipe
535		7.794	12.875	1meristoderm	Stipe
536		7.948	18.66	1meristoderm	Stipe
537		12.496	13.181	1meristoderm	Stipe
538		5.798	14.219	1meristoderm	Stipe
539		4.873	11.921	1meristoderm	Stipe
540		7.288	12.905	1meristoderm	Stipe
541		6.777	13.076	1meristoderm	Stipe
542		7.089	10.206	1meristoderm	Stipe
543		7.545	11.209	1meristoderm	Stipe
544		4.654	11.852	1meristoderm	Stipe
545		5.685	11.731	1meristoderm	Stipe
546		11.081	11.363	1meristoderm	Stipe
547		5.004	11.779	1meristoderm	Stipe
548		10.896	12.689	1meristoderm	Stipe
549		7.704	14.571	1meristoderm	Stipe
550		8.909	16.166	1meristoderm	Stipe
551		9.643	13.684	1meristoderm	Stipe
552		16.508	11.19	1meristoderm	Stipe
553		7.921	12.932	1meristoderm	Stipe
554		9.611	14.571	1meristoderm	Stipe
555		7.899	13.697	1meristoderm	Stipe
556		11.283	12.489	1meristoderm	Stipe
557		11.45	12.127	1meristoderm	Stipe
558		10.138	12.858	1meristoderm	Stipe
559		10.299	12.269	1meristoderm	Stipe
560		10.219	11.723	1meristoderm	Stipe
561		9.611	12.736	1meristoderm	Stipe
562		10.703	10.138	1meristoderm	Stipe
563		9.355	14.228	1meristoderm	Stipe
564		8.43	12.682	1meristoderm	Stipe
565		11.209	9.643	1meristoderm	Stipe
566		12.42	9.168	1meristoderm	Stipe
567	8.902		6.536	2asymmetric	Newly formed polystroma
568	19.376		6.858	2asymmetric	Newly formed polystroma
569	14.595		5.104	2asymmetric	Newly formed polystroma
570		15.865	5.753	2asymmetric	Newly formed polystroma
571		8.543	6.554	2asymmetric	Newly formed polystroma
572		22.229	6.353	2asymmetric	Newly formed polystroma
573		15.909	7.329	2asymmetric	Newly formed polystroma
574		14.902	5.905	2asymmetric	Newly formed polystroma
575	23.34		10.629	3cortex	Newly formed polystroma
576	19.539		11.548	3cortex	Newly formed polystroma
577	18.313		15.311	3cortex	Newly formed polystroma
578	24.921		15.397	3cortex	Newly formed polystroma
579	12.272		13.234	3cortex	Newly formed polystroma
580	21.738		8.982	3cortex	Newly formed polystroma
581	25.878		21.259	3cortex	Newly formed polystroma
582	12.74		11.371	3cortex	Newly formed polystroma
583	30.47		13.85	3cortex	Newly formed polystroma
584	17.329		19.189	3cortex	Newly formed polystroma
585	15.532		15.831	3cortex	Newly formed polystroma
586	41.342		19.462	3cortex	Newly formed polystroma
587	49.629		14.028	3cortex	Newly formed polystroma
588	34.925		17.322	3cortex	Newly formed polystroma
589	27.014		16.612	3cortex	Newly formed polystroma
590	22		13.715	3cortex	Newly formed polystroma
591	29.467		16.755	3cortex	Newly formed polystroma
592	46.074		26.503	3cortex	Newly formed polystroma
593	20.013		20.212	3cortex	Newly formed polystroma
594	34.045		23.79	3cortex	Newly formed polystroma
595	21.658		17.352	3cortex	Newly formed polystroma
596	23.141		12.991	3cortex	Newly formed polystroma
597	15.944		15.071	3cortex	Newly formed polystroma
598	14.116		14.299	3cortex	Newly formed polystroma
599	13.012		13.474	3cortex	Newly formed polystroma
600	8.308		13.171	3cortex	Newly formed polystroma
601	18.986		15.148	3cortex	Newly formed polystroma
602	18.821		13.171	3cortex	Newly formed polystroma
603	17.148		16.996	3cortex	Newly formed polystroma
604	16.996		10.85	3cortex	Newly formed polystroma
605	18.779		10.207	3cortex	Newly formed polystroma
606	25.993		13.789	3cortex	Newly formed polystroma
607	18.765		14.453	3cortex	Newly formed polystroma
608	14.905		14.8	3cortex	Newly formed polystroma
609	18.765		13.071	3cortex	Newly formed polystroma
610	27.902		16.025	3cortex	Newly formed polystroma
611	20.598		13.732	3cortex	Newly formed polystroma
612	23.079		15.071	3cortex	Newly formed polystroma
613	22.368		14.623	3cortex	Newly formed polystroma
614	23.079		16.139	3cortex	Newly formed polystroma
615	14.453		13.742	3cortex	Newly formed polystroma
616	25.111		14.189	3cortex	Newly formed polystroma
617	22.016		17.457	3cortex	Newly formed polystroma
618	16.741		17.598	3cortex	Newly formed polystroma
619	23.498		19.819	3cortex	Newly formed polystroma
620	22.252		19.434	3cortex	Newly formed polystroma
621	40.79		21.915	3cortex	Newly formed polystroma
622	26.188		27.169	3cortex	Newly formed polystroma
623	36.802		25.913	3cortex	Newly formed polystroma
624		46.038	27.39	3cortex	Newly formed polystroma
625		20.13	13.894	3cortex	Newly formed polystroma
626		14.154	14.101	3cortex	Newly formed polystroma
627		22.38	15.44	3cortex	Newly formed polystroma
628		13.114	9.513	3cortex	Newly formed polystroma
629		23.279	14.786	3cortex	Newly formed polystroma
630		15.579	9.558	3cortex	Newly formed polystroma
631		13.762	9.955	3cortex	Newly formed polystroma
632		19.116	14.32	3cortex	Newly formed polystroma
633		18.546	9.513	3cortex	Newly formed polystroma
634		16.227	7.977	3cortex	Newly formed polystroma
635		14.551	9.681	3cortex	Newly formed polystroma
636		10.784	8.511	3cortex	Newly formed polystroma
637		43.597	17.496	3cortex	Newly formed polystroma
638		22.375	11.619	3cortex	Newly formed polystroma
639		22.533	17.897	3cortex	Newly formed polystroma
640		31.531	13.26	3cortex	Newly formed polystroma
641		26.492	21.347	3cortex	Newly formed polystroma
642		17.526	17.36	3cortex	Newly formed polystroma
643		15.987	13.517	3cortex	Newly formed polystroma
644		13.917	14.727	3cortex	Newly formed polystroma
645		20.531	12.17	3cortex	Newly formed polystroma
646		13.373	13.064	3cortex	Newly formed polystroma
647		15.045	11.404	3cortex	Newly formed polystroma
648		20.326	7.547	3cortex	Newly formed polystroma
649		17.897	11.451	3cortex	Newly formed polystroma
650		15.791	12.915	3cortex	Newly formed polystroma
651		26.606	11.965	3cortex	Newly formed polystroma
652		18.759	8.858	3cortex	Newly formed polystroma
653		29.861	18.109	3cortex	Newly formed polystroma
654		25.399	11.141	3cortex	Newly formed polystroma
655		23.682	19.16	3cortex	Newly formed polystroma
656		22.771	13.65	3cortex	Newly formed polystroma
657		18.469	15.415	3cortex	Newly formed polystroma
658		25.438	16.528	3cortex	Newly formed polystroma
659		27.726	17.556	3cortex	Newly formed polystroma
660		20.887	13.893	3cortex	Newly formed polystroma
661		18.767	12.828	3cortex	Newly formed polystroma
662		27.232	18.81	3cortex	Newly formed polystroma
663		31.379	15.413	3cortex	Newly formed polystroma
664		29.061	18.845	3cortex	Newly formed polystroma
665		24.566	17.922	3cortex	Newly formed polystroma
666	12.291		12.657	1meristoderm	Newly formed polystroma
667	18.122		11.31	1meristoderm	Newly formed polystroma
668	13.715		12.593	1meristoderm	Newly formed polystroma
669	8.306		13.234	1meristoderm	Newly formed polystroma
670	7.36		11.161	1meristoderm	Newly formed polystroma
671	16.164		12.51	1meristoderm	Newly formed polystroma
672	13.55		14.924	1meristoderm	Newly formed polystroma
673	12.547		12.933	1meristoderm	Newly formed polystroma
674	14.721		11.513	1meristoderm	Newly formed polystroma
675	10.586		13.816	1meristoderm	Newly formed polystroma
676	8.78		10.415	1meristoderm	Newly formed polystroma
677	12.272		10.597	1meristoderm	Newly formed polystroma
678	12.547		12.329	1meristoderm	Newly formed polystroma
679	12.291		10.597	1meristoderm	Newly formed polystroma
680	10.893		12.662	1meristoderm	Newly formed polystroma
681	9.161		11.233	1meristoderm	Newly formed polystroma
682	10.207		9.814	1meristoderm	Newly formed polystroma
683	12.753		12.291	1meristoderm	Newly formed polystroma
684	10.597		9.814	1meristoderm	Newly formed polystroma
685	14.213		9.867	1meristoderm	Newly formed polystroma
686	12.808		8.18	1meristoderm	Newly formed polystroma
687	13.421		11.908	1meristoderm	Newly formed polystroma
688	14.535		11.233	1meristoderm	Newly formed polystroma
689	16.458		10.629	1meristoderm	Newly formed polystroma
690	16.737		13.55	1meristoderm	Newly formed polystroma
691	15.517		15.235	1meristoderm	Newly formed polystroma
692	13.494		15.517	1meristoderm	Newly formed polystroma
693	11.903		16.42	1meristoderm	Newly formed polystroma
694	6.805		12.991	1meristoderm	Newly formed polystroma
695	11.588		10.829	1meristoderm	Newly formed polystroma
696	13.609		11.85	1meristoderm	Newly formed polystroma
697	12.039		9.635	1meristoderm	Newly formed polystroma
698	14.079		11.571	1meristoderm	Newly formed polystroma
699	12.226		10.39	1meristoderm	Newly formed polystroma
700	11.433		9.51	1meristoderm	Newly formed polystroma
701	8.902		7.792	1meristoderm	Newly formed polystroma
702	11.132		9.864	1meristoderm	Newly formed polystroma
703	10.466		8.661	1meristoderm	Newly formed polystroma
704	12.76		9.221	1meristoderm	Newly formed polystroma
705	11.571		9.698	1meristoderm	Newly formed polystroma
706	11.348		12.76	1meristoderm	Newly formed polystroma
707	9.956		13.492	1meristoderm	Newly formed polystroma
708	11.571		8.434	1meristoderm	Newly formed polystroma
709	9.432		12.513	1meristoderm	Newly formed polystroma
710	8.848		14.58	1meristoderm	Newly formed polystroma
711	13.212		13.1	1meristoderm	Newly formed polystroma
712	14.453		11.749	1meristoderm	Newly formed polystroma
713	8.953		9.804	1meristoderm	Newly formed polystroma
714	7.155		11	1meristoderm	Newly formed polystroma
715	13.922		11.945	1meristoderm	Newly formed polystroma
716	11.132		12.344	1meristoderm	Newly formed polystroma
717	16.079		7.923	1meristoderm	Newly formed polystroma
718	11.945		11.205	1meristoderm	Newly formed polystroma
719	13.311		8.757	1meristoderm	Newly formed polystroma
720	9.263		10.588	1meristoderm	Newly formed polystroma
721	18.55		9.358	1meristoderm	Newly formed polystroma
722	15.781		6.136	1meristoderm	Newly formed polystroma
723	16.982		12.895	1meristoderm	Newly formed polystroma
724	10.15		12.045	1meristoderm	Newly formed polystroma
725	11.038		10.36	1meristoderm	Newly formed polystroma
726	14.4		13.275	1meristoderm	Newly formed polystroma
727	10.813		10.394	1meristoderm	Newly formed polystroma
728	11.56		10.146	1meristoderm	Newly formed polystroma
729	13.872		11.847	1meristoderm	Newly formed polystroma
730	9.307		11.67	1meristoderm	Newly formed polystroma
731	8.543		11.399	1meristoderm	Newly formed polystroma
732	10.153		10.242	1meristoderm	Newly formed polystroma
733	11.914		10.61	1meristoderm	Newly formed polystroma
734	8.674		11.193	1meristoderm	Newly formed polystroma
735	12.222		10.176	1meristoderm	Newly formed polystroma
736	8.691		12.146	1meristoderm	Newly formed polystroma
737	10.445		8.822	1meristoderm	Newly formed polystroma
738	5.686		11.469	1meristoderm	Newly formed polystroma
739	6.942		10.523	1meristoderm	Newly formed polystroma
740	7.714		9.867	1meristoderm	Newly formed polystroma
741	4.253		9.296	1meristoderm	Newly formed polystroma
742	9.395		11.504	1meristoderm	Newly formed polystroma
743	6.993		8.664	1meristoderm	Newly formed polystroma
744	8.183		11.307	1meristoderm	Newly formed polystroma
745	8.905		11.132	1meristoderm	Newly formed polystroma
746	13.747		9.911	1meristoderm	Newly formed polystroma
747	8.351		11.205	1meristoderm	Newly formed polystroma
748	7.554		9.919	1meristoderm	Newly formed polystroma
749	14.988		17.51	1meristoderm	Newly formed polystroma
750	16.097		12.409	1meristoderm	Newly formed polystroma
751	20.313		10.621	1meristoderm	Newly formed polystroma
752	17.25		13.93	1meristoderm	Newly formed polystroma
753	11.183		13.188	1meristoderm	Newly formed polystroma
754	12.099		10.837	1meristoderm	Newly formed polystroma
755	8.915		11.194	1meristoderm	Newly formed polystroma
756	9.51		10.719	1meristoderm	Newly formed polystroma
757	15.638		11.379	1meristoderm	Newly formed polystroma
758	12.568		11.789	1meristoderm	Newly formed polystroma
759	13.475		11.09	1meristoderm	Newly formed polystroma
760	11.379		10.423	1meristoderm	Newly formed polystroma
761	9.307		11.792	1meristoderm	Newly formed polystroma
762	10.445		12.485	1meristoderm	Newly formed polystroma
763		20.495	9.857	1meristoderm	Newly formed polystroma
764		23.953	8.203	1meristoderm	Newly formed polystroma
765		21.332	8.858	1meristoderm	Newly formed polystroma
766		14.844	14.425	1meristoderm	Newly formed polystroma
767		14.662	11.517	1meristoderm	Newly formed polystroma
768		13.373	11.479	1meristoderm	Newly formed polystroma
769		11.214	12.345	1meristoderm	Newly formed polystroma
770		12.345	15.433	1meristoderm	Newly formed polystroma
771		15.307	16.601	1meristoderm	Newly formed polystroma
772		13.285	14.793	1meristoderm	Newly formed polystroma
773		13.373	13.517	1meristoderm	Newly formed polystroma
774		11.82	12.24	1meristoderm	Newly formed polystroma
775		10.863	11.802	1meristoderm	Newly formed polystroma
776		8.11	10.03	1meristoderm	Newly formed polystroma
777		11.059	7.977	1meristoderm	Newly formed polystroma
778		11.479	13.477	1meristoderm	Newly formed polystroma
779		13.064	12.475	1meristoderm	Newly formed polystroma
780		10.674	13.122	1meristoderm	Newly formed polystroma
781		15.307	11.404	1meristoderm	Newly formed polystroma
782		15.187	12.475	1meristoderm	Newly formed polystroma
783		12.17	10.942	1meristoderm	Newly formed polystroma
784		12.345	10.583	1meristoderm	Newly formed polystroma
785		19.942	12.24	1meristoderm	Newly formed polystroma
786		10.03	10.814	1meristoderm	Newly formed polystroma
787		11.702	8.11	1meristoderm	Newly formed polystroma
788		12.824	8.906	1meristoderm	Newly formed polystroma
789		12.17	10.573	1meristoderm	Newly formed polystroma
790		13.114	10.419	1meristoderm	Newly formed polystroma
791		15.208	12.79	1meristoderm	Newly formed polystroma
792		12.612	7.242	1meristoderm	Newly formed polystroma
793		13.832	12.249	1meristoderm	Newly formed polystroma
794		9.558	12.135	1meristoderm	Newly formed polystroma
795		13.179	14.403	1meristoderm	Newly formed polystroma
796		11.517	14.786	1meristoderm	Newly formed polystroma
797		15.138	9.18	1meristoderm	Newly formed polystroma
798		11.875	9.273	1meristoderm	Newly formed polystroma
799		19.026	13.179	1meristoderm	Newly formed polystroma
800		12.345	10.942	1meristoderm	Newly formed polystroma
801		10.824	10.211	1meristoderm	Newly formed polystroma
802		11.479	11.875	1meristoderm	Newly formed polystroma
803		10.511	8.858	1meristoderm	Newly formed polystroma
804		16.068	10.942	1meristoderm	Newly formed polystroma
805		10.511	9.955	1meristoderm	Newly formed polystroma
806		10.511	11.451	1meristoderm	Newly formed polystroma
807		16.148	11.29	1meristoderm	Newly formed polystroma
808		15.138	12.441	1meristoderm	Newly formed polystroma
809		7.476	15.251	1meristoderm	Newly formed polystroma
810		8.624	10.814	1meristoderm	Newly formed polystroma
811		15.825	10.179	1meristoderm	Newly formed polystroma
812	10.258		5.486	2asymmetric	Transition zone
813	13.378		4.812	2asymmetric	Transition zone
814	13.481		4.423	2asymmetric	Transition zone
815	11.228		5.873	2asymmetric	Transition zone
816	8.872		8.008	2asymmetric	Transition zone
817	15.386		7.014	2asymmetric	Transition zone
818	8.417		6.544	2asymmetric	Transition zone
819	12.082		8.278	2asymmetric	Transition zone
820	12.589		12.589	2asymmetric	Transition zone
821	11.356		8.567	2asymmetric	Transition zone
822	13.618		9.677	2asymmetric	Transition zone
823	10.635		11.02	2asymmetric	Transition zone
824	11.077		11.145	2asymmetric	Transition zone
825	8.95		9.677	2asymmetric	Transition zone
826	8.229		8.747	2asymmetric	Transition zone
827	9.551		8.833	2asymmetric	Transition zone
828	9.677		8.833	2asymmetric	Transition zone
829	6.939		9.82	2asymmetric	Transition zone
830	14.646		8.506	2asymmetric	Transition zone
831	13.787		8.066	2asymmetric	Transition zone
832	15.386		6.545	2asymmetric	Transition zone
833	13.274		5.486	2asymmetric	Transition zone
834	15.345		6.805	2asymmetric	Transition zone
835	18.189		6.839	2asymmetric	Transition zone
836	11.356		7.104	2asymmetric	Transition zone
837	11.553		7.345	2asymmetric	Transition zone
838		9.987	4.768	2asymmetric	Transition zone
839		11.028	6.403	2asymmetric	Transition zone
840		8.575	5.758	2asymmetric	Transition zone
841		9.747	8.231	2asymmetric	Transition zone
842		5.914	6.533	2asymmetric	Transition zone
843		4.345	6.123	2asymmetric	Transition zone
844		7.647	7.125	2asymmetric	Transition zone
845		7.086	5.914	2asymmetric	Transition zone
846		7.386	6.809	2asymmetric	Transition zone
847		9.731	6.494	2asymmetric	Transition zone
848		8.187	5.311	2asymmetric	Transition zone
849		7.411	7.464	2asymmetric	Transition zone
850		8.313	7.531	2asymmetric	Transition zone
851		7.87	8.281	2asymmetric	Transition zone
852		6.819	6.689	2asymmetric	Transition zone
853		7.214	7.086	2asymmetric	Transition zone
854		8.787	6.64	2asymmetric	Transition zone
855		12.137	7.168	2asymmetric	Transition zone
856		12.073	9.42	2asymmetric	Transition zone
857		6.483	8.875	2asymmetric	Transition zone
858		8.326	9.502	2asymmetric	Transition zone
859		9.406	9.799	2asymmetric	Transition zone
860		5.887	7.383	2asymmetric	Transition zone
861		10.86	8.368	2asymmetric	Transition zone
862		7.288	6.456	2asymmetric	Transition zone
863		6.368	6.866	2asymmetric	Transition zone
864		7.12	7.926	2asymmetric	Transition zone
865		8.698	8.938	2asymmetric	Transition zone
866		9.355	7.383	2asymmetric	Transition zone
867		8.248	7.676	2asymmetric	Transition zone
868		8.557	8.083	2asymmetric	Transition zone
869		7.383	6.796	2asymmetric	Transition zone
870		8.04	8.099	2asymmetric	Transition zone
871		7.899	6.32	2asymmetric	Transition zone
872		7.43	7.772	2asymmetric	Transition zone
873		11.465	5.624	2asymmetric	Transition zone
874		6.947	5.828	2asymmetric	Transition zone
875		11.852	6.828	2asymmetric	Transition zone
876	18.98		12.267	3cortex	Transition zone
877	23.78		12.785	3cortex	Transition zone
878	19.246		9.008	3cortex	Transition zone
879	20.89		8.403	3cortex	Transition zone
880	30.12		13.584	3cortex	Transition zone
881	21.097		9.749	3cortex	Transition zone
882	21.456		11.752	3cortex	Transition zone
883	20.485		11.81	3cortex	Transition zone
884	17.495		9.683	3cortex	Transition zone
885	24.164		12.215	3cortex	Transition zone
886	28.974		16.174	3cortex	Transition zone
887	19.815		13.816	3cortex	Transition zone
888	16.95		7.345	3cortex	Transition zone
889	20.3		9.908	3cortex	Transition zone
890	15.284		17.929	3cortex	Transition zone
891	16.359		17.666	3cortex	Transition zone
892	15.344		11.648	3cortex	Transition zone
893	14.881		11.732	3cortex	Transition zone
894	12.295		10.993	3cortex	Transition zone
895	19.417		8.278	3cortex	Transition zone
896	16.023		10.553	3cortex	Transition zone
897	17.352		9.211	3cortex	Transition zone
898	15.743		10.547	3cortex	Transition zone
899	13.626		13.212	3cortex	Transition zone
900	25.563		14.912	3cortex	Transition zone
901	18.573		9.908	3cortex	Transition zone
902	13.698		9.078	3cortex	Transition zone
903	12.478		9.078	3cortex	Transition zone
904	10.656		12.478	3cortex	Transition zone
905	16.727		7.177	3cortex	Transition zone
906	11.638		13	3cortex	Transition zone
907	12.607		8.229	3cortex	Transition zone
908	28.598		9.533	3cortex	Transition zone
909	24.262		15.936	3cortex	Transition zone
910	31.058		11.835	3cortex	Transition zone
911	23.028		8.607	3cortex	Transition zone
912	34.405		6.473	3cortex	Transition zone
913	23.819		11.692	3cortex	Transition zone
914	27.611		12.366	3cortex	Transition zone
915	19.019		7.345	3cortex	Transition zone
916	15.352		6.029	3cortex	Transition zone
917	25.898		12.625	3cortex	Transition zone
918	19.877		13.04	3cortex	Transition zone
919	29.671		12.248	3cortex	Transition zone
920	23.479		15.684	3cortex	Transition zone
921	17.696		12.933	3cortex	Transition zone
922	26.558		12.291	3cortex	Transition zone
923	7.177		14.065	3cortex	Transition zone
924	16.786		8.222	3cortex	Transition zone
925	17.472		7.892	3cortex	Transition zone
926	24.986		10.597	3cortex	Transition zone
927	25.235		7.892	3cortex	Transition zone
928	14.97		8.513	3cortex	Transition zone
929	18.79		10.409	3cortex	Transition zone
930	19.501		9.743	3cortex	Transition zone
931	17.745		12.753	3cortex	Transition zone
932	19.441		11.568	3cortex	Transition zone
933	22.824		7.646	3cortex	Transition zone
934	17.81		9.343	3cortex	Transition zone
935	12.956		7.646	3cortex	Transition zone
936	20.44		8.341	3cortex	Transition zone
937	24.499		9.873	3cortex	Transition zone
938	19.634		6.889	3cortex	Transition zone
939	20.36		11.31	3cortex	Transition zone
940		13.988	8.582	3cortex	Transition zone
941		10.069	6.719	3cortex	Transition zone
942		10.507	6.796	3cortex	Transition zone
943		10.8	10.453	3cortex	Transition zone
944		9.03	8.663	3cortex	Transition zone
945		12.932	8.184	3cortex	Transition zone
946		14.433	8.142	3cortex	Transition zone
947		8.142	8.618	3cortex	Transition zone
948		16.029	9.461	3cortex	Transition zone
949		14.496	7.676	3cortex	Transition zone
950		16.495	10.597	3cortex	Transition zone
951		12.932	11.209	3cortex	Transition zone
952		8.537	9.891	3cortex	Transition zone
953		10.416	9.068	3cortex	Transition zone
954		9.785	11.612	3cortex	Transition zone
955		13.338	6.069	3cortex	Transition zone
956		12.858	10.453	3cortex	Transition zone
957		11.775	7.12	3cortex	Transition zone
958		8.856	7.822	3cortex	Transition zone
959		12.612	12.204	3cortex	Transition zone
960		12.381	9.629	3cortex	Transition zone
961		18.42	12.036	3cortex	Transition zone
962		15.791	8.591	3cortex	Transition zone
963		10.52	9.997	3cortex	Transition zone
964		10.662	7.455	3cortex	Transition zone
965		11.737	5.193	3cortex	Transition zone
966	39.502		8.166	4medulla	Transition zone
967	40.276		7.855	4medulla	Transition zone
968	35.801		7.516	4medulla	Transition zone
969	22.955		7.345	4medulla	Transition zone
970	30.227		7.531	4medulla	Transition zone
971	19.31		6.779	4medulla	Transition zone
972	34.236		7.892	4medulla	Transition zone
973	16.349		7.531	4medulla	Transition zone
974	15.761		9.49	4medulla	Transition zone
975	17.285		7.431	4medulla	Transition zone
976	17.285		7.014	4medulla	Transition zone
977	21.873		7.014	4medulla	Transition zone
978	17.495		8.087	4medulla	Transition zone
979	11.588		7.177	4medulla	Transition zone
980	23.877		5.873	4medulla	Transition zone
981	13.664		5.703	4medulla	Transition zone
982	18.29		7.217	4medulla	Transition zone
983	16.359		6.939	4medulla	Transition zone
984	7.014		8.087	4medulla	Transition zone
985	8.506		9.49	4medulla	Transition zone
986	18.741		7.608	4medulla	Transition zone
987	11.752		7.914	4medulla	Transition zone
988	11.747		4.139	4medulla	Transition zone
989	11.913		5.784	4medulla	Transition zone
990	25.406		5.486	4medulla	Transition zone
991	14.306		5.824	4medulla	Transition zone
992	15.02		5.611	4medulla	Transition zone
993	25.958		5.539	4medulla	Transition zone
994		9.534	8.618	4medulla	Transition zone
995		8.718	9.534	4medulla	Transition zone
996		8.496	9.068	4medulla	Transition zone
997		9.996	8.618	4medulla	Transition zone
998		10.353	9.355	4medulla	Transition zone
999		10.026	8.909	4medulla	Transition zone
1000		11.496	6.777	4medulla	Transition zone
1001		13.761	7.767	4medulla	Transition zone
1002		9.416	8.08	4medulla	Transition zone
1003		12.612	9.161	4medulla	Transition zone
1004		10.367	5.429	4medulla	Transition zone
1005		11.367	6.064	4medulla	Transition zone
1006		8.865	7.159	4medulla	Transition zone
1007		10.4	8.525	4medulla	Transition zone
1008		10.642	8.834	4medulla	Transition zone
1009		10.367	8.409	4medulla	Transition zone
1010		9.183	8.135	4medulla	Transition zone
1011		9.507	7.923	4medulla	Transition zone
1012		9.334	5.823	4medulla	Transition zone
1013		7.318	5.823	4medulla	Transition zone
1014		9.82	6.502	4medulla	Transition zone
1015		7.577	8.335	4medulla	Transition zone
1016		9.29	6.491	4medulla	Transition zone
1017		10.2	7.791	4medulla	Transition zone
1018		10.662	6.438	4medulla	Transition zone
1019		9.446	4.728	4medulla	Transition zone
1020		5.391	5.821	4medulla	Transition zone
1021		10.608	7.738	4medulla	Transition zone
1022		10.22	7.747	4medulla	Transition zone
1023		13.156	7.873	4medulla	Transition zone
1024		11.446	8.591	4medulla	Transition zone
1025	13.308		13.715	1meristoderm	Transition zone
1026	16.388		10.813	1meristoderm	Transition zone
1027	12.607		11.952	1meristoderm	Transition zone
1028	12.082		13.308	1meristoderm	Transition zone
1029	12.324		14.354	1meristoderm	Transition zone
1030	17.248		11.986	1meristoderm	Transition zone
1031	10.743		12.417	1meristoderm	Transition zone
1032	12.029		14.614	1meristoderm	Transition zone
1033	7.516		8.905	1meristoderm	Transition zone
1034	11.81		12.753	1meristoderm	Transition zone
1035	9.008		13.481	1meristoderm	Transition zone
1036	10.656		17.248	1meristoderm	Transition zone
1037	5.703		17.666	1meristoderm	Transition zone
1038	10.235		15.28	1meristoderm	Transition zone
1039	10.409		12.879	1meristoderm	Transition zone
1040	9.008		14.823	1meristoderm	Transition zone
1041	7.608		15.446	1meristoderm	Transition zone
1042	7.892		15.783	1meristoderm	Transition zone
1043	12.253		12.248	1meristoderm	Transition zone
1044	14.959		13.698	1meristoderm	Transition zone
1045	9.342		14.862	1meristoderm	Transition zone
1046	16.419		13.816	1meristoderm	Transition zone
1047	16.685		12.969	1meristoderm	Transition zone
1048	12.625		15.55	1meristoderm	Transition zone
1049	7.855		16.023	1meristoderm	Transition zone
1050	8.194		20.754	1meristoderm	Transition zone
1051	8.513		15.314	1meristoderm	Transition zone
1052	6.209		15.654	1meristoderm	Transition zone
1053	13.609		17.015	1meristoderm	Transition zone
1054	8.95		14.053	1meristoderm	Transition zone
1055	7.516		11.986	1meristoderm	Transition zone
1056	10.348		14.306	1meristoderm	Transition zone
1057	11.952		14.986	1meristoderm	Transition zone
1058	7.145		16.345	1meristoderm	Transition zone
1059	7.855		16.671	1meristoderm	Transition zone
1060	8.229		16.363	1meristoderm	Transition zone
1061	7.608		13	1meristoderm	Transition zone
1062	10.564		15.886	1meristoderm	Transition zone
1063	8.982		14.164	1meristoderm	Transition zone
1064	9.551		13.274	1meristoderm	Transition zone
1065	10.213		12.593	1meristoderm	Transition zone
1066	11.913		10.743	1meristoderm	Transition zone
1067	8.166		13.95	1meristoderm	Transition zone
1068	8.533		14.614	1meristoderm	Transition zone
1069	10.635		13.879	1meristoderm	Transition zone
1070	11.811		15.846	1meristoderm	Transition zone
1071	8.614		16.25	1meristoderm	Transition zone
1072	7.554		16.034	1meristoderm	Transition zone
1073	9.743		17.881	1meristoderm	Transition zone
1074	8.008		20.013	1meristoderm	Transition zone
1075	8.674		13.9	1meristoderm	Transition zone
1076	7.273		14.61	1meristoderm	Transition zone
1077	7.759		20.031	1meristoderm	Transition zone
1078	8.341		18.956	1meristoderm	Transition zone
1079	11.884		12.911	1meristoderm	Transition zone
1080	8.18		13.234	1meristoderm	Transition zone
1081	9.04		14.213	1meristoderm	Transition zone
1082	5.703		9.82	1meristoderm	Transition zone
1083	8.087		13.95	1meristoderm	Transition zone
1084	7.676		13.816	1meristoderm	Transition zone
1085	8.747		10.15	1meristoderm	Transition zone
1086	8.403		11.412	1meristoderm	Transition zone
1087	8.087		13.46	1meristoderm	Transition zone
1088	7.943		11.077	1meristoderm	Transition zone
1089	10.656		12.703	1meristoderm	Transition zone
1090	7.554		11.02	1meristoderm	Transition zone
1091	12.324		12.417	1meristoderm	Transition zone
1092	11.747		10.15	1meristoderm	Transition zone
1093	9.743		9.89	1meristoderm	Transition zone
1094	13.648		11.588	1meristoderm	Transition zone
1095	13.614		10.972	1meristoderm	Transition zone
1096	13.95		9.677	1meristoderm	Transition zone
1097		10.307	15.31	1meristoderm	Transition zone
1098		10.638	16.782	1meristoderm	Transition zone
1099		11.19	19.466	1meristoderm	Transition zone
1100		9.351	13.299	1meristoderm	Transition zone
1101		8.43	14.355	1meristoderm	Transition zone
1102		7.926	14.859	1meristoderm	Transition zone
1103		6.463	14.946	1meristoderm	Transition zone
1104		9.75	11.954	1meristoderm	Transition zone
1105		15.646	14.364	1meristoderm	Transition zone
1106		10.667	17.694	1meristoderm	Transition zone
1107		7.505	13.96	1meristoderm	Transition zone
1108		8.331	13.697	1meristoderm	Transition zone
1109		12.524	14.894	1meristoderm	Transition zone
1110		6.641	12.069	1meristoderm	Transition zone
1111		6.429	12.244	1meristoderm	Transition zone
1112		10.163	16.321	1meristoderm	Transition zone
1113		13.072	15.445	1meristoderm	Transition zone
1114		12.012	16.782	1meristoderm	Transition zone
1115		8.856	13.302	1meristoderm	Transition zone
1116		8.953	14.388	1meristoderm	Transition zone
1117		7.597	17.978	1meristoderm	Transition zone
1118		6.456	17.92	1meristoderm	Transition zone
1119		5.843	16.329	1meristoderm	Transition zone
1120		7.676	16.728	1meristoderm	Transition zone
1121		6.456	13.722	1meristoderm	Transition zone
1122		8.537	13.839	1meristoderm	Transition zone
1123		9.369	10.667	1meristoderm	Transition zone
1124		11.309	12.835	1meristoderm	Transition zone
1125		7.654	13.963	1meristoderm	Transition zone
1126		8.083	13.128	1meristoderm	Transition zone
1127		12.079	15.94	1meristoderm	Transition zone
1128		8.831	13.57	1meristoderm	Transition zone
1129		8.245	16.151	1meristoderm	Transition zone
1130		11.006	16.601	1meristoderm	Transition zone
1131		12.463	16.875	1meristoderm	Transition zone
1132		13.554	15.825	1meristoderm	Transition zone
1133		6.627	17.104	1meristoderm	Transition zone
1134		7.467	13.691	1meristoderm	Transition zone
1135		7.747	17.898	1meristoderm	Transition zone
1136		5.64	17.287	1meristoderm	Transition zone
1137		9.97	15.069	1meristoderm	Transition zone
1138		10.267	14.612	1meristoderm	Transition zone
1139		9.065	21.491	1meristoderm	Transition zone
1140		7.718	13.785	1meristoderm	Transition zone
1141		9.533	16.942	1meristoderm	Transition zone
1142		9.072	16.295	1meristoderm	Transition zone
1143		9.319	11.446	1meristoderm	Transition zone
1144		9.928	13.993	1meristoderm	Transition zone
1145		10.556	13.554	1meristoderm	Transition zone
1146		8.368	14.173	1meristoderm	Transition zone
1147		8.591	13.641	1meristoderm	Transition zone
1148		10.629	13.169	1meristoderm	Transition zone
1149		6.494	15.051	1meristoderm	Transition zone
1150		7.604	15.433	1meristoderm	Transition zone
1151		12.068	12.798	1meristoderm	Transition zone
1152		11.47	16.104	1meristoderm	Transition zone
1153		6.884	19.585	1meristoderm	Transition zone
1154		7.8	15.758	1meristoderm	Transition zone
1155		10.699	15.139	1meristoderm	Transition zone
1156		7.254	14.472	1meristoderm	Transition zone
1157		8.346	12.962	1meristoderm	Transition zone
1158		9.356	14.047	1meristoderm	Transition zone
1159		7.611	14.317	1meristoderm	Transition zone
1160		11.387	15.911	1meristoderm	Transition zone
1161		6.459	13.379	1meristoderm	Transition zone
1162	6.932		5.869	2asymmetric	Older polystroma
1163	6.809		6.809	2asymmetric	Older polystroma
1164	12.936		8.17	2asymmetric	Older polystroma
1165	12.782		9.469	2asymmetric	Older polystroma
1166	14.846		9.527	2asymmetric	Older polystroma
1167	9.25		6.455	2asymmetric	Older polystroma
1168	10.757		7.505	2asymmetric	Older polystroma
1169	13.094		3.968	2asymmetric	Older polystroma
1170	7.09		3.54	2asymmetric	Older polystroma
1171	7.792		3.067	2asymmetric	Older polystroma
1172	5.428		3.883	2asymmetric	Older polystroma
1173	11.569		5.342	2asymmetric	Older polystroma
1174	9.804		5.315	2asymmetric	Older polystroma
1175	7.927		5.479	2asymmetric	Older polystroma
1176	6.871		6.871	2asymmetric	Older polystroma
1177	17.099		5.065	2asymmetric	Older polystroma
1178	17.862		8.498	2asymmetric	Older polystroma
1179	11.117		6.521	2asymmetric	Older polystroma
1180	11.469		6.214	2asymmetric	Older polystroma
1181	10.412		4.746	2asymmetric	Older polystroma
1182	15.09		14.092	3cortex	Older polystroma
1183	10.613		10.574	3cortex	Older polystroma
1184	22.538		14.767	3cortex	Older polystroma
1185	14.879		14.785	3cortex	Older polystroma
1186	16.807		12.843	3cortex	Older polystroma
1187	26.589		13.359	3cortex	Older polystroma
1188	25.236		11.326	3cortex	Older polystroma
1189	20.209		12.771	3cortex	Older polystroma
1190	13.408		11.558	3cortex	Older polystroma
1191	15.204		8.872	3cortex	Older polystroma
1192	11.513		10.286	3cortex	Older polystroma
1193	7.47		10.956	3cortex	Older polystroma
1194	10.047		12.593	3cortex	Older polystroma
1195	9.814		9.533	3cortex	Older polystroma
1196	16.292		10.196	3cortex	Older polystroma
1197	7.08		10.348	3cortex	Older polystroma
1198	9.731		10.629	3cortex	Older polystroma
1199	12.703		10.656	3cortex	Older polystroma
1200	14.359		10.813	3cortex	Older polystroma
1201	14.924		8.721	3cortex	Older polystroma
1202	23.634		9.478	3cortex	Older polystroma
1203	16.644		8.403	3cortex	Older polystroma
1204	18.275		8.587	3cortex	Older polystroma
1205	16.338		11.573	3cortex	Older polystroma
1206	17.382		7.234	3cortex	Older polystroma
1207	14.213		9.635	3cortex	Older polystroma
1208	8.714		9.142	3cortex	Older polystroma
1209	12.115		10.116	3cortex	Older polystroma
1210	14.535		8.982	3cortex	Older polystroma
1211	15.699		10.509	3cortex	Older polystroma
1212	18.526		8.905	3cortex	Older polystroma
1213	15.293		10.961	3cortex	Older polystroma
1214	15.763		15.668	3cortex	Older polystroma
1215	13.242		15.641	3cortex	Older polystroma
1216	20.315		20.262	3cortex	Older polystroma
1217	15.888		17.359	3cortex	Older polystroma
1218	18.838		15.406	3cortex	Older polystroma
1219	19.754		13.242	3cortex	Older polystroma
1220	18.544		13.93	3cortex	Older polystroma
1221	14.835		13.411	3cortex	Older polystroma
1222	16.936		11.528	3cortex	Older polystroma
1223	12.605		15.098	3cortex	Older polystroma
1224	14.31		13.694	3cortex	Older polystroma
1225	12.782		13.242	3cortex	Older polystroma
1226	15.668		13.369	3cortex	Older polystroma
1227	15.363		13.411	3cortex	Older polystroma
1228	13.43		12.514	3cortex	Older polystroma
1229	16.255		8.331	3cortex	Older polystroma
1230	15.524		9.472	3cortex	Older polystroma
1231	24.446		11.395	3cortex	Older polystroma
1232	21.587		13.271	3cortex	Older polystroma
1233	21.042		10.586	3cortex	Older polystroma
1234	14.383		13.136	3cortex	Older polystroma
1235	12.607		12.789	3cortex	Older polystroma
1236	18.689		14.934	3cortex	Older polystroma
1237	17.414		13.379	3cortex	Older polystroma
1238	16.068		12.605	3cortex	Older polystroma
1239	13.183		10.066	3cortex	Older polystroma
1240	15.31		10.066	3cortex	Older polystroma
1241	19.321		12.956	3cortex	Older polystroma
1242	15.389		13.447	3cortex	Older polystroma
1243	10.635		14.014	3cortex	Older polystroma
1244	7.453		13.32	3cortex	Older polystroma
1245	14.855		8.736	3cortex	Older polystroma
1246	16.915		10.053	3cortex	Older polystroma
1247	13.036		12.843	3cortex	Older polystroma
1248	13.43		9.803	3cortex	Older polystroma
1249	17.127		15.003	3cortex	Older polystroma
1250	14.934		13.034	3cortex	Older polystroma
1251	48.293			4medulla	Older polystroma
1252	18.559			4medulla	Older polystroma
1253	30.8			4medulla	Older polystroma
1254	18.487			4medulla	Older polystroma
1255	44.963			4medulla	Older polystroma
1256	61.085		9.369	4medulla	Older polystroma
1257	13.308		7.058	4medulla	Older polystroma
1258	17.659		6.941	4medulla	Older polystroma
1259	17.354		9.565	4medulla	Older polystroma
1260	20.165		7.578	4medulla	Older polystroma
1261	10.286		7.587	4medulla	Older polystroma
1262	22.978		7.79	4medulla	Older polystroma
1263	18.986		11.811	4medulla	Older polystroma
1264	14.306		9.255	4medulla	Older polystroma
1265	15.25		8.451	4medulla	Older polystroma
1266	17.083		5.315	4medulla	Older polystroma
1267	15.944		7.646	4medulla	Older polystroma
1268	24.022		10.856	4medulla	Older polystroma
1269	10.475		9.7	4medulla	Older polystroma
1270	57.198		8.106	4medulla	Older polystroma
1271	19.109		5.383	4medulla	Older polystroma
1272	22.013		7.939	4medulla	Older polystroma
1273	9.965		11.483	1meristoderm	Older polystroma
1274	8.81		11.332	1meristoderm	Older polystroma
1275	13.32		11.782	1meristoderm	Older polystroma
1276	8.635		12.104	1meristoderm	Older polystroma
1277	18.727		12.566	1meristoderm	Older polystroma
1278	10.248		12.799	1meristoderm	Older polystroma
1279	12.605		12.459	1meristoderm	Older polystroma
1280	8.913		16.068	1meristoderm	Older polystroma
1281	10.711		15.27	1meristoderm	Older polystroma
1282	11.079		13.466	1meristoderm	Older polystroma
1283	8.11		11.947	1meristoderm	Older polystroma
1284	7.44		12.994	1meristoderm	Older polystroma
1285	13.9		11.717	1meristoderm	Older polystroma
1286	10.348		11.371	1meristoderm	Older polystroma
1287	9.343		11.588	1meristoderm	Older polystroma
1288	9.919		12.492	1meristoderm	Older polystroma
1289	8.989		10.678	1meristoderm	Older polystroma
1290	12.333		9.161	1meristoderm	Older polystroma
1291	10.503		8.833	1meristoderm	Older polystroma
1292	9.435		8.721	1meristoderm	Older polystroma
1293	11.109		5.854	1meristoderm	Older polystroma
1294	9.671		10.099	1meristoderm	Older polystroma
1295	11.077		11.31	1meristoderm	Older polystroma
1296	10.116		11.85	1meristoderm	Older polystroma
1297	9.623		8.872	1meristoderm	Older polystroma
1298	9.89		8.236	1meristoderm	Older polystroma
1299	10.15		6.736	1meristoderm	Older polystroma
1300	8.03		8.931	1meristoderm	Older polystroma
1301	11.558		15.292	1meristoderm	Older polystroma
1302	11.432		9.255	1meristoderm	Older polystroma
1303	11.791		8.306	1meristoderm	Older polystroma
1304	10.387		5.784	1meristoderm	Older polystroma
1305	10.481		10.759	1meristoderm	Older polystroma
1306	10.099		10.047	1meristoderm	Older polystroma
1307	10.047		9.059	1meristoderm	Older polystroma
1308	12.492		5.942	1meristoderm	Older polystroma
1309	11.986		14.475	1meristoderm	Older polystroma
1310	11.325		7.305	1meristoderm	Older polystroma
1311	10.651		5.632	1meristoderm	Older polystroma
1312	9.89		7.608	1meristoderm	Older polystroma
1313	8.116		7.914	1meristoderm	Older polystroma
1314	7.936		14.086	1meristoderm	Older polystroma
1315	11.588		12.459	1meristoderm	Older polystroma
1316	9.059		8.066	1meristoderm	Older polystroma
1317	8.78		8.587	1meristoderm	Older polystroma
1318	9.059		11.85	1meristoderm	Older polystroma
1319	12.839		8.587	1meristoderm	Older polystroma
1320	10.37		10.348	1meristoderm	Older polystroma
1321	8.236		9.89	1meristoderm	Older polystroma
1322	10.415		12.593	1meristoderm	Older polystroma
1323	15.25			1meristoderm	Older polystroma
1324	14.439		11.763	1meristoderm	Older polystroma
1325	13.661		12.514	1meristoderm	Older polystroma
1326	8.331		11.412	1meristoderm	Older polystroma
1327	7.307		11.64	1meristoderm	Older polystroma
1328	6.847		11.531	1meristoderm	Older polystroma
1329	8.331		12.782	1meristoderm	Older polystroma
1330	11.649		9.817	1meristoderm	Older polystroma
1331	6.506		9.358	1meristoderm	Older polystroma
1332	11.412		11.763	1meristoderm	Older polystroma
1333	11.412		11.426	1meristoderm	Older polystroma
1334	11.332		9.472	1meristoderm	Older polystroma
1335	11.649		8.68	1meristoderm	Older polystroma
1336	13.93		10.159	1meristoderm	Older polystroma
1337	14.846		10.521	1meristoderm	Older polystroma
1338	11.638		11.193	1meristoderm	Older polystroma
1339	9.909		11.303	1meristoderm	Older polystroma
1340	8.661		13.357	1meristoderm	Older polystroma
1341	9.41		12.123	1meristoderm	Older polystroma
1342	12.09		9.939	1meristoderm	Older polystroma
1343	13.483		12.911	1meristoderm	Older polystroma
1344	10.053		9.2	1meristoderm	Older polystroma
1345	6.395		9.683	1meristoderm	Older polystroma
1346	6.087		10.509	1meristoderm	Older polystroma
1347	6.737		8.788	1meristoderm	Older polystroma
1348	8.17		12.344	1meristoderm	Older polystroma
1349	7.882		14.092	1meristoderm	Older polystroma
1350	11.04		5.602	1meristoderm	Older polystroma
1351	10.856		12.099	1meristoderm	Older polystroma
1352	10.549		10.197	1meristoderm	Older polystroma
1353	10.684		10.684	1meristoderm	Older polystroma
1354	14.392		10.104	1meristoderm	Older polystroma
1355	9.565		11.187	1meristoderm	Older polystroma
1356	14.079		10.85	1meristoderm	Older polystroma
1357	10.49		12.789	1meristoderm	Older polystroma
1358	6.62		13.041	1meristoderm	Older polystroma
1359	8.927		10.197	1meristoderm	Older polystroma
1360	10.521		10.324	1meristoderm	Older polystroma
1361	8.799		14.446	1meristoderm	Older polystroma
1362	14.31		15.338	1meristoderm	Older polystroma
1363	7.095		8.308	1meristoderm	Older polystroma
1364	6.536		14.866	1meristoderm	Older polystroma
1365	8.482		13.895	1meristoderm	Older polystroma
1366	4.875		11.909	1meristoderm	Older polystroma
1367	9.41		13.271	1meristoderm	Older polystroma
1368	8.482		11.553	1meristoderm	Older polystroma
1369	10.922		11.043	1meristoderm	Older polystroma
1370	8.691		9.578	1meristoderm	Older polystroma
1371	7.36		9.029	1meristoderm	Older polystroma
1372	15.429		9.051	1meristoderm	Older polystroma
1373	7.007		11.539	1meristoderm	Older polystroma
1374	13.32		15.159	1meristoderm	Older polystroma
1375	13.661		9.817	1meristoderm	Older polystroma
1376	15.517		10.286	1meristoderm	Older polystroma
1377	11.193		11.38	1meristoderm	Older polystroma
1378	15.003		9.85	1meristoderm	Older polystroma
1379		15.9735	12.2949	3cortex	Base of blade
1380		10.9706	10.2839	3cortex	Base of blade
1381		11.4314	8.7611	3cortex	Base of blade
1382		12.6531	10.6137	3cortex	Base of blade
1383		11.8157	10.0528	3cortex	Base of blade
1384		14.1517	10.6771	3cortex	Base of blade
1385		15.6433	7.6637	3cortex	Base of blade
1386		14.8333	8.8203	3cortex	Base of blade
1387		20.6434	11.6731	3cortex	Base of blade
1388		12.2069	8.2518	3cortex	Base of blade
1389		16.2744	9.5921	3cortex	Base of blade
1390		11.7912	11.4851	3cortex	Base of blade
1391		16.8294	9.6541	3cortex	Base of blade
1392		7.2439	6.3667	2asymmetric	Base of blade
1393		5.1175	7.4173	2asymmetric	Base of blade
1394		6.2807	7.0717	2asymmetric	Base of blade
1395		9.854	7.826	2asymmetric	Base of blade
1396		9.9338	7.6769	2asymmetric	Base of blade
1397		9.7188	7.6019	2asymmetric	Base of blade
1398		10.4012	10.2731	1meristoderm	Base of blade
1399		4.8993	16.3941	1meristoderm	Base of blade
1400		4.2783	12.6382	1meristoderm	Base of blade
1401		10.0724	14.0534	1meristoderm	Base of blade
1402		10.3441	14.3261	1meristoderm	Base of blade
1403		6.9134	10.2393	1meristoderm	Base of blade
1404		7.5409	11.9538	1meristoderm	Base of blade
1405		7.2193	11.7327	1meristoderm	Base of blade
1406		5.8817	12.3047	1meristoderm	Base of blade
1407		7.1199	18.9153	1meristoderm	Base of blade
1408		7.155	19.2213	1meristoderm	Base of blade
1409		7.46	18.7106	1meristoderm	Base of blade
1410		4.2647	17.2927	1meristoderm	Base of blade
1411		13.6847	11.5853	1meristoderm	Base of blade
1412		4.3441	19.7383	1meristoderm	Base of blade
1413		8.3058	18.7096	1meristoderm	Base of blade
1414		9.2601	11.5741	1meristoderm	Base of blade
1415		9.3053	12.4273	1meristoderm	Base of blade
1416		8.5458	12.1868	1meristoderm	Base of blade
1417		8.8557	12.144	1meristoderm	Base of blade
1418		7.7437	15.6907	1meristoderm	Base of blade
1419		6.0821	13.2122	1meristoderm	Base of blade
1420		7.8891	8.8969	1meristoderm	Base of blade
1421		8.9487	13.0357	1meristoderm	Base of blade
1422		9.928	11.0188	1meristoderm	Base of blade
1423		5.8299	8.8252	1meristoderm	Base of blade
1424		8.8448	9.7163	1meristoderm	Base of blade
1425		9.9149	11.1715	1meristoderm	Base of blade
1426		7.9535	10.1296	1meristoderm	Base of blade
1427		8.1183	15.1417	1meristoderm	Base of blade
1428		10.3445	12.7675	1meristoderm	Base of blade
1429		8.7435	18.8204	1meristoderm	Base of blade
1430		8.0534	19.3732	1meristoderm	Base of blade
1431		9.4408	12.2187	1meristoderm	Base of blade
1432		7.4037	19.6057	1meristoderm	Base of blade
1433		7.6436	19.8909	1meristoderm	Base of blade
1434		6.0145	20.9775	1meristoderm	Base of blade
1435		5.5758	20.4522	1meristoderm	Base of blade
1436		6.7142	21.8667	1meristoderm	Base of blade
1437		7.3743	15.0642	1meristoderm	Base of blade
1438		11.6982	20.7133	1meristoderm	Base of blade
1439		15.8876	7.3828	1meristoderm	Base of blade
1440		8.2378	17.0976	1meristoderm	Base of blade
1441		6.8124	17.5189	1meristoderm	Base of blade
1442		6.2137	15.3667	1meristoderm	Base of blade
1443		10.9728	8.5571	4medulla	Base of blade
1444		10.0724	6.8687	4medulla	Base of blade
1445		8.3365	6.6739	4medulla	Base of blade
1446		10.1387	6.1756	4medulla	Base of blade
1447		10.2524	8.675	4medulla	Base of blade
1448		11.0057	8.3613	4medulla	Base of blade
1449		10.282	6.3349	4medulla	Base of blade
1450		11.1465	7.2053	4medulla	Base of blade
1451		11.604	7.6436	4medulla	Base of blade
1452		12.3285	9.0066	4medulla	Base of blade
1453		12.1373	8.8774	4medulla	Base of blade
1454		9.8989	6.8074	4medulla	Base of blade
1455		10.9412	8.441	4medulla	Base of blade
1456		11.4633	9.1261	4medulla	Base of blade
1457		10.2586	7.8726	4medulla	Base of blade
1458		7.7412	16.7744	1meristoderm	Base of blade
1459		7.6436	16.4158	1meristoderm	Base of blade
1460		14.2398	8.8203	1meristoderm	Base of blade
1461		9.0402	13.6925	1meristoderm	Base of blade
1462		16.1473	7.813	1meristoderm	Base of blade
1463		9.8124	13.8226	1meristoderm	Base of blade
1464		18.0815	9.0466	1meristoderm	Base of blade
1465		18.9458	8.7699	1meristoderm	Base of blade
1466		9.5841	14.3261	1meristoderm	Base of blade
1467		7.6436	20.9912	1meristoderm	Base of blade
1468		9.6001	13.3218	1meristoderm	Base of blade
1469		6.0456	15.8026	1meristoderm	Base of blade
1470		6.8124	16.5187	1meristoderm	Base of blade
1471		8.2727	12.5415	1meristoderm	Base of blade
1472		9.9295	12.7259	1meristoderm	Base of blade
1473		10.4326	15.092	1meristoderm	Base of blade
1474		9.6641	13.5169	1meristoderm	Base of blade
1475		9.4851	13.2551	1meristoderm	Base of blade
1476		15.3275	13.5468	1meristoderm	Base of blade
1477		8.0915	11.0336	1meristoderm	Base of blade
1478		9.9952	10.8559	1meristoderm	Base of blade
1479		12.647	11.947	1meristoderm	Base of blade
1480		11.6599	10.4529	1meristoderm	Base of blade
1481		6.4374	15.0511	1meristoderm	Base of blade
1482		8.0677	11.0057	1meristoderm	Base of blade
1483		13.1501	10.886	1meristoderm	Base of blade
1484		15.1124	7.6436	4medulla	Base of blade
1485		10.3696	7.4056	4medulla	Base of blade
1486		12.5507	8.866	4medulla	Base of blade
1487		9.5013	7.911	4medulla	Base of blade
1488		11.8807	6.7528	4medulla	Base of blade
1489		13.0324	8.3492	4medulla	Base of blade
1490		12.4815	6.5941	4medulla	Base of blade
1491		12.0864	8.8203	4medulla	Base of blade
1492		8.5565	6.8687	4medulla	Base of blade
1493		10.7095	5.9038	4medulla	Base of blade
1494		10.451	7.6637	4medulla	Base of blade
1495		9.5821	6.4284	4medulla	Base of blade
1496		16.588	10.951	1meristoderm	Stipe
1497		8.004	11.806	1meristoderm	Stipe
1498		7.836	11.41	1meristoderm	Stipe
1499		8.534	10.796	1meristoderm	Stipe
1500		7.162	11.431	1meristoderm	Stipe
1501		12.469	12.07	1meristoderm	Stipe
1502		13.994	11.664	1meristoderm	Stipe
1503		11.273	13.082	1meristoderm	Stipe
1504		10.117	11.567	1meristoderm	Stipe
1505		12.667	13.712	1meristoderm	Stipe
1506		10.102	11.34	1meristoderm	Stipe
1507		8.12	12.861	1meristoderm	Stipe
1508		9.557	11.746	1meristoderm	Stipe
1509		11.598	12.712	1meristoderm	Stipe
1510		11.319	14.601	1meristoderm	Stipe
1511		11.798	9.901	2asymmetric	Stipe
1512		6.036	8.752	2asymmetric	Stipe
1513		6.463	6.262	2asymmetric	Stipe
1514		11.258	9.644	2asymmetric	Stipe
1515		10.624	22.416	3cortex	Stipe
1516		14.051	15.41	3cortex	Stipe
1517		10.761	13.691	3cortex	Stipe
1518		12.802	11.137	3cortex	Stipe
1519		9.684	17.957	3cortex	Stipe
1520		12.545	13.302	3cortex	Stipe
1521		15.907	20.031	3cortex	Stipe
1522		11.063	17.231	3cortex	Stipe
1523		11.157	15.951	3cortex	Stipe
1524		12.188	19.053	3cortex	Stipe
1525		10.729	16.669	3cortex	Stipe
1526		10.009	18.243	3cortex	Stipe
1527		11.709	14.64	3cortex	Stipe
1528		11.852	18.398	3cortex	Stipe
1529		15.22	14.615	3cortex	Stipe
1530		8.106	12.195	3cortex	Stipe
1531		7.272	12.497	3cortex	Stipe
1532		8.129	12.396	3cortex	Stipe
1533		13.397	13.542	4medulla	Stipe
1534		9.71	16.477	4medulla	Stipe
1535		11.195	8.745	4medulla	Stipe
1536		13.152	8.685	4medulla	Stipe
1537		11.761	8.519	4medulla	Stipe
1538		12.496	14.991	4medulla	Stipe
1539		10.305	9.381	4medulla	Stipe
1540		10.591	13.328	4medulla	Stipe
1541		9.658	19.099	1meristoderm	Transition zone
1542		4.821	22.208	1meristoderm	Transition zone
1543		5.808	21.273	1meristoderm	Transition zone
1544		7.744	15.801	1meristoderm	Transition zone
1545		9.221	16.842	1meristoderm	Transition zone
1546		8.925	15.995	1meristoderm	Transition zone
1547		6.15	21.55	1meristoderm	Transition zone
1548		6.937	21.556	1meristoderm	Transition zone
1549		10.287	16.477	1meristoderm	Transition zone
1550		9.439	21.504	1meristoderm	Transition zone
1551		8.565	16.541	1meristoderm	Transition zone
1552		10.614	18.727	1meristoderm	Transition zone
1553		9.924	12.396	1meristoderm	Transition zone
1554		6.777	11.962	1meristoderm	Transition zone
1555		6.3	11.395	1meristoderm	Transition zone
1556		8.238	13.51	1meristoderm	Transition zone
1557		8.453	14.002	1meristoderm	Transition zone
1558		8.008	19.513	1meristoderm	Transition zone
1559		12.045	13.632	1meristoderm	Transition zone
1560		10.94	14.678	1meristoderm	Transition zone
1561		9.376	17.8	1meristoderm	Transition zone
1562		10.66	8.032	2asymmetric	Transition zone
1563		6.664	10.507	2asymmetric	Transition zone
1564		8.763	8.015	2asymmetric	Transition zone
1565		7.954	9.608	2asymmetric	Transition zone
1566		7.412	8.353	2asymmetric	Transition zone
1567		8.614	9.022	2asymmetric	Transition zone
1568		7.922	8.129	2asymmetric	Transition zone
1569		9.221	9.493	2asymmetric	Transition zone
1570		10.198	15.426	3cortex	Transition zone
1571		11.337	13.1	3cortex	Transition zone
1572		10.623	12.597	3cortex	Transition zone
1573		15.774	11.187	3cortex	Transition zone
1574		10.036	9.155	3cortex	Transition zone
1575		16.173	10.96	3cortex	Transition zone
1576		13.955	11.651	3cortex	Transition zone
1577		10.148	15.334	3cortex	Transition zone
1578		10.429	10.553	3cortex	Transition zone
1579		18.732	17.149	3cortex	Transition zone
1580		11.841	10.129	3cortex	Transition zone
1581		12.389	14.198	3cortex	Transition zone
1582		11.276	10.922	3cortex	Transition zone
1583		8.92	9.863	3cortex	Transition zone
1584		9.425	12.744	3cortex	Transition zone
1585		16.257	13.952	4medulla	Transition zone
1586		15.543	15.208	4medulla	Transition zone
1587		11.732	12.576	4medulla	Transition zone
1588		14.167	10.597	4medulla	Transition zone
1589		9.68	11.894	4medulla	Transition zone
1590		7.506	11.209	4medulla	Transition zone
1591		8.163	9.839	4medulla	Transition zone
1592		11.221	11.074	4medulla	Transition zone
1593		8.782	12.326	4medulla	Transition zone
1594		19.643	12.084	4medulla	Transition zone
1595		7.473	11.594	1meristoderm	Base of blade
1596		6.056	10.787	1meristoderm	Base of blade
1597		7.035	12.248	1meristoderm	Base of blade
1598		7.27	11.763	1meristoderm	Base of blade
1599		7.417	12.885	1meristoderm	Base of blade
1600		7.782	13.648	1meristoderm	Base of blade
1601		11.935	13.21	1meristoderm	Base of blade
1602		9.624	11.11	1meristoderm	Base of blade
1603		6.679	10.282	1meristoderm	Base of blade
1604		5.695	10.147	1meristoderm	Base of blade
1605		8.845	12.463	1meristoderm	Base of blade
1606		11.62	12.481	1meristoderm	Base of blade
1607		8.331	19.166	1meristoderm	Base of blade
1608		7.315	16.462	1meristoderm	Base of blade
1609		10.858	16.471	1meristoderm	Base of blade
1610		8.812	13.231	1meristoderm	Base of blade
1611		8.173	20.838	1meristoderm	Base of blade
1612		7.86	21.729	1meristoderm	Base of blade
1613		10.24	13.413	1meristoderm	Base of blade
1614		8.238	22.278	1meristoderm	Base of blade
1615		8.951	13.028	1meristoderm	Base of blade
1616		9.996	12.74	1meristoderm	Base of blade
1617		9.764	10.284	2asymmetric	Base of blade
1618		10.396	11.682	2asymmetric	Base of blade
1619		7.806	10.973	2asymmetric	Base of blade
1620		8.035	13.341	2asymmetric	Base of blade
1621		12.295	150.722	3cortex	Base of blade
1622		13.648	14.967	3cortex	Base of blade
1623		15.187	17.158	3cortex	Base of blade
1624		11.19	8.645	3cortex	Base of blade
1625		8.909	11.713	3cortex	Base of blade
1626		12.395	11.855	3cortex	Base of blade
1627		9.237	11.697	3cortex	Base of blade
1628		11.384	11.085	3cortex	Base of blade
1629		7.873	10.955	3cortex	Base of blade
1630		15.358	14.585	3cortex	Base of blade
1631		16.52	12.268	3cortex	Base of blade
1632		11.665	11.162	3cortex	Base of blade
1633		14.938	9.299	4medulla	Base of blade
1634		13.788	10.039	4medulla	Base of blade
1635		14.833	10.81	4medulla	Base of blade
1636		14.36	9.844	4medulla	Base of blade
1637		13.935	9.036	4medulla	Base of blade
1638		12.586	9.624	4medulla	Base of blade
1639		10.81	8.583	4medulla	Base of blade
1640		14.396	5.798	4medulla	Base of blade
1641		10.131	7.133	4medulla	Base of blade
1642		14.936	11.101	4medulla	Base of blade
1643		11.62	8.715	4medulla	Base of blade
1644		11.398	9.453	4medulla	Base of blade
1645		13.518	7.197	4medulla	Base of blade
1646		14.92	11.921	4medulla	Base of blade
1647		8.816	9.004	4medulla	Base of blade
1648		16.698	9.257	4medulla	Base of blade
1649		14.946	7.473	4medulla	Base of blade
1650		8.753	9.028	1meristoderm	Older polystroma
1651		9.047	9.028	1meristoderm	Older polystroma
1652		8.895	8.283	1meristoderm	Older polystroma
1653		11.133	11.565	1meristoderm	Older polystroma
1654		10.287	9.41	1meristoderm	Older polystroma
1655		7.595	9.962	1meristoderm	Older polystroma
1656		10.794	10.47	1meristoderm	Older polystroma
1657		7.054	12.427	1meristoderm	Older polystroma
1658		7.876	11.327	1meristoderm	Older polystroma
1659		9.99	9.281	1meristoderm	Older polystroma
1660		13.499	13.309	1meristoderm	Older polystroma
1661		9.139	10.812	1meristoderm	Older polystroma
1662		8.929	11.116	1meristoderm	Older polystroma
1663		11.295	12.193	1meristoderm	Older polystroma
1664		6.788	9.526	1meristoderm	Older polystroma
1665		9.224	12.66	1meristoderm	Older polystroma
1666		12.658	11.975	1meristoderm	Older polystroma
1667		8.787	6.323	1meristoderm	Older polystroma
1668		7.177	8.425	1meristoderm	Older polystroma
1669		11.204	9.366	1meristoderm	Older polystroma
1670		7.278	8.744	1meristoderm	Older polystroma
1671		5.993	8.573	1meristoderm	Older polystroma
1672		8.236	11.643	1meristoderm	Older polystroma
1673		9.69	10.161	1meristoderm	Older polystroma
1674		8.094	10.257	1meristoderm	Older polystroma
1675		10.055	10.672	1meristoderm	Older polystroma
1676		9.362	11.818	1meristoderm	Older polystroma
1677		8.655	10.255	1meristoderm	Older polystroma
1678		12.989	10.394	1meristoderm	Older polystroma
1679		10.262	11.317	1meristoderm	Older polystroma
1680		12.682	9.173	1meristoderm	Older polystroma
1681		6.727	9.155	1meristoderm	Older polystroma
1682		6.582	8.653	1meristoderm	Older polystroma
1683		8.042	9.821	1meristoderm	Older polystroma
1684		9.617	10.062	1meristoderm	Older polystroma
1685		5.503	10.176	1meristoderm	Older polystroma
1686		8.398	11.043	1meristoderm	Older polystroma
1687		12.002	10.471	1meristoderm	Older polystroma
1688		10.026	9.126	1meristoderm	Older polystroma
1689		10.009	11.783	1meristoderm	Older polystroma
1690		10.156	9.13	1meristoderm	Older polystroma
1691		12.813	9.715	1meristoderm	Older polystroma
1692		10.745	9.224	1meristoderm	Older polystroma
1693		10.401	10.598	1meristoderm	Older polystroma
1694		10.107	8.097	1meristoderm	Older polystroma
1695		6.984	8.851	1meristoderm	Older polystroma
1696		10.237	4.239	2asymmetric	Older polystroma
1697		10.101	5.03	2asymmetric	Older polystroma
1698		12.27	7.607	2asymmetric	Older polystroma
1699		15.208	9.192	3cortex	Older polystroma
1700		13.977	13.209	3cortex	Older polystroma
1701		15.229	10.86	3cortex	Older polystroma
1702		17.387	16.477	3cortex	Older polystroma
1703		13.049	16.456	3cortex	Older polystroma
1704		11.579	17.283	3cortex	Older polystroma
1705		20.456	10.311	3cortex	Older polystroma
1706		15.222	16.472	3cortex	Older polystroma
1707		13.594	8.917	3cortex	Older polystroma
1708		17.26	9.309	3cortex	Older polystroma
1709		17.613	7.597	3cortex	Older polystroma
1710		25.071	13.938	3cortex	Older polystroma
1711		8.001	14.916	3cortex	Older polystroma
1712		16.779	6.084	3cortex	Older polystroma
1713		12.53	18.217	3cortex	Older polystroma
1714		20.215	23.019	3cortex	Older polystroma
1715		20.591	19.113	3cortex	Older polystroma
1716		16.895	19.352	3cortex	Older polystroma
1717		21.995	21.213	3cortex	Older polystroma
1718		9.324	13.697	3cortex	Older polystroma
1719		15.01	16.731	3cortex	Older polystroma
1720		13.549	16.449	3cortex	Older polystroma
1721		14.414	15.947	3cortex	Older polystroma
1722		21.919	14.626	3cortex	Older polystroma
1723		16.8	12.528	3cortex	Older polystroma
1724		23.355	15.68	3cortex	Older polystroma
1725		18.574	12.809	3cortex	Older polystroma
1726		14.296	13.767	3cortex	Older polystroma
1727		17.074	12.982	3cortex	Older polystroma
1728		12.659	7.359	3cortex	Older polystroma
1729		10.893	11.039	3cortex	Older polystroma
1730		14.774	21.677	3cortex	Older polystroma
1731		16.126	21.92	3cortex	Older polystroma
1732		10.707	18.479	3cortex	Older polystroma
1733		12.04	19.145	3cortex	Older polystroma
1734		14.832	21.815	3cortex	Older polystroma
1735		22.374	15.069	3cortex	Older polystroma
1736		15.184	16.86	3cortex	Older polystroma
1737		13.728	10.847	3cortex	Older polystroma
1738		25.757	14.109	3cortex	Older polystroma
1739		19.267	15.915	3cortex	Older polystroma
1740		12.598	9.688	4medulla	Older polystroma
1741		21.395	11.867	4medulla	Older polystroma
1742		12.285	7.84	4medulla	Older polystroma
1743		5.933	6.651	4medulla	Older polystroma
1744		6.979	6.758	4medulla	Older polystroma
1745		15.036	7.774	4medulla	Older polystroma
1746		8.69	10.215	1meristoderm	Newly formed polystroma
1747		7.009	10.201	1meristoderm	Newly formed polystroma
1748		10.472	10.316	1meristoderm	Newly formed polystroma
1749		9.807	8.472	1meristoderm	Newly formed polystroma
1750		5.185	8.895	1meristoderm	Newly formed polystroma
1751		9.405	8.361	1meristoderm	Newly formed polystroma
1752		12.922	8.84	1meristoderm	Newly formed polystroma
1753		11.54	8.048	1meristoderm	Newly formed polystroma
1754		13.136	13.013	1meristoderm	Newly formed polystroma
1755		11.425	12.372	1meristoderm	Newly formed polystroma
1756		15.054	9.071	1meristoderm	Newly formed polystroma
1757		12.744	9.154	1meristoderm	Newly formed polystroma
1758		10.573	10.045	1meristoderm	Newly formed polystroma
1759		12.579	10.907	1meristoderm	Newly formed polystroma
1760		11.081	8.184	1meristoderm	Newly formed polystroma
1761		17.107	14.326	1meristoderm	Newly formed polystroma
1762		10.942	11.319	1meristoderm	Newly formed polystroma
1763		15.795	11.248	1meristoderm	Newly formed polystroma
1764		10.367	7.947	1meristoderm	Newly formed polystroma
1765		10.068	10.656	1meristoderm	Newly formed polystroma
1766		10.871	8.7	1meristoderm	Newly formed polystroma
1767		9.823	11.365	1meristoderm	Newly formed polystroma
1768		7.002	14.724	1meristoderm	Newly formed polystroma
1769		10.313	13.049	1meristoderm	Newly formed polystroma
1770		8.068	7.091	1meristoderm	Newly formed polystroma
1771		8.02	7.434	1meristoderm	Newly formed polystroma
1772		11.96	13.46	1meristoderm	Newly formed polystroma
1773		9.661	8.131	1meristoderm	Newly formed polystroma
1774		6.498	7.136	1meristoderm	Newly formed polystroma
1775		9.968	7.783	1meristoderm	Newly formed polystroma
1776		13.348	10.976	1meristoderm	Newly formed polystroma
1777		13.656	9.76	1meristoderm	Newly formed polystroma
1778		8.66	8.969	1meristoderm	Newly formed polystroma
1779		6.807	8.351	1meristoderm	Newly formed polystroma
1780		11.436	11.132	1meristoderm	Newly formed polystroma
1781		7.727	9.891	1meristoderm	Newly formed polystroma
1782		11.281	15.812	1meristoderm	Newly formed polystroma
1783		9.76	11.166	1meristoderm	Newly formed polystroma
1784		11.436	9.133	1meristoderm	Newly formed polystroma
1785		6.807	10.73	1meristoderm	Newly formed polystroma
1786		5.905	10.195	1meristoderm	Newly formed polystroma
1787		9.401	9.774	1meristoderm	Newly formed polystroma
1788		8.323	11.34	1meristoderm	Newly formed polystroma
1789		8.549	8.184	1meristoderm	Newly formed polystroma
1790		5.398	8.184	1meristoderm	Newly formed polystroma
1791		10.495	7.947	1meristoderm	Newly formed polystroma
1792		13.771	12.118	1meristoderm	Newly formed polystroma
1793		14.609	12.07	1meristoderm	Newly formed polystroma
1794		10.928	9.401	1meristoderm	Newly formed polystroma
1795		10.514	6.807	1meristoderm	Newly formed polystroma
1796		9.278	7.826	1meristoderm	Newly formed polystroma
1797		10.716	10.735	1meristoderm	Newly formed polystroma
1798		11.026	11.661	1meristoderm	Newly formed polystroma
1799		10.164	10.075	1meristoderm	Newly formed polystroma
1800		8.639	9.356	1meristoderm	Newly formed polystroma
1801		7.603	9.011	1meristoderm	Newly formed polystroma
1802		12.411	10.823	1meristoderm	Newly formed polystroma
1803		14.567	10.704	1meristoderm	Newly formed polystroma
1804		11.795	11.32	1meristoderm	Newly formed polystroma
1805		8.358	13.502	1meristoderm	Newly formed polystroma
1806		12.063	8.976	1meristoderm	Newly formed polystroma
1807		7.458	7.574	1meristoderm	Newly formed polystroma
1808		11.387	10.509	1meristoderm	Newly formed polystroma
1809		9.921	11.132	1meristoderm	Newly formed polystroma
1810		11.891	8.997	1meristoderm	Newly formed polystroma
1811		11.437	10.665	1meristoderm	Newly formed polystroma
1812		7.425	9.602	1meristoderm	Newly formed polystroma
1813		6.638	9.974	1meristoderm	Newly formed polystroma
1814		13.27	11.064	1meristoderm	Newly formed polystroma
1815		12.582	9.558	1meristoderm	Newly formed polystroma
1816		9.953	11.307	1meristoderm	Newly formed polystroma
1817		13.391	11.08	1meristoderm	Newly formed polystroma
1818		7.729	8.09	1meristoderm	Newly formed polystroma
1819		11.764	9.035	1meristoderm	Newly formed polystroma
1820		10.355	9.587	1meristoderm	Newly formed polystroma
1821		7.418	9.643	1meristoderm	Newly formed polystroma
1822		11.436	9.579	1meristoderm	Newly formed polystroma
1823		9.706	9.401	1meristoderm	Newly formed polystroma
1824		10.846	10.718	1meristoderm	Newly formed polystroma
1825		14.849	9.756	1meristoderm	Newly formed polystroma
1826		9.293	8.345	1meristoderm	Newly formed polystroma
1827		6.816	8.667	1meristoderm	Newly formed polystroma
1828		5.875	8.985	1meristoderm	Newly formed polystroma
1829		11.592	9.902	1meristoderm	Newly formed polystroma
1830		10.973	9.274	1meristoderm	Newly formed polystroma
1831		5.873	7.727	1meristoderm	Newly formed polystroma
1832		5.429	8.06	1meristoderm	Newly formed polystroma
1833		6.19	10.514	1meristoderm	Newly formed polystroma
1834		8.5	11.282	1meristoderm	Newly formed polystroma
1835		8.345	9.95	1meristoderm	Newly formed polystroma
1836		11.916	12.674	1meristoderm	Newly formed polystroma
1837		10.565	14.689	1meristoderm	Newly formed polystroma
1838		11.669	11.771	1meristoderm	Newly formed polystroma
1839		9.968	9.319	1meristoderm	Newly formed polystroma
1840		10.582	12.398	1meristoderm	Newly formed polystroma
1841		9.401	11.446	1meristoderm	Newly formed polystroma
1842		11.981	11.32	1meristoderm	Newly formed polystroma
1843		10.428	11.196	1meristoderm	Newly formed polystroma
1844		9.891	11.641	1meristoderm	Newly formed polystroma
1845		9.488	10.215	1meristoderm	Newly formed polystroma
1846		8.408	7.497	1meristoderm	Newly formed polystroma
1847		9.79	8.261	1meristoderm	Newly formed polystroma
1848		11.18	10.356	1meristoderm	Newly formed polystroma
1849		8.109	8.345	1meristoderm	Newly formed polystroma
1850		8.036	8.506	1meristoderm	Newly formed polystroma
1851		10.411	9.448	1meristoderm	Newly formed polystroma
1852		8.742	8.704	1meristoderm	Newly formed polystroma
1853		8.997	11.828	1meristoderm	Newly formed polystroma
1854		11.437	12.372	1meristoderm	Newly formed polystroma
1855		8.747	5.779	2asymmetric	Newly formed polystroma
1856		15.875	7.183	2asymmetric	Newly formed polystroma
1857		8.426	6.418	2asymmetric	Newly formed polystroma
1858		11.232	6.087	2asymmetric	Newly formed polystroma
1859		10.765	6.698	2asymmetric	Newly formed polystroma
1860		9.235	4.946	2asymmetric	Newly formed polystroma
1861		8.967	4.998	2asymmetric	Newly formed polystroma
1862		26.737	21.347	3cortex	Newly formed polystroma
1863		32.004	17.716	3cortex	Newly formed polystroma
1864		24.577	20.447	3cortex	Newly formed polystroma
1865		34.337	19.015	3cortex	Newly formed polystroma
1866		26.891	12.99	3cortex	Newly formed polystroma
1867		19.032	16.234	3cortex	Newly formed polystroma
1868		18.551	13.917	3cortex	Newly formed polystroma
1869		19.495	13.517	3cortex	Newly formed polystroma
1870		20.884	13.917	3cortex	Newly formed polystroma
1871		20.405	15.791	3cortex	Newly formed polystroma
1872		25.918	17.915	3cortex	Newly formed polystroma
1873		33.125	28.625	3cortex	Newly formed polystroma
1874		47.6	20.866	3cortex	Newly formed polystroma
1875		19.671	15.102	3cortex	Newly formed polystroma
1876		21.178	13.291	3cortex	Newly formed polystroma
1877		13.885	15.605	3cortex	Newly formed polystroma
1878		11.729	11.549	3cortex	Newly formed polystroma
1879		11.144	13.204	3cortex	Newly formed polystroma
1880		11.365	11.635	3cortex	Newly formed polystroma
1881		19.804	13.688	3cortex	Newly formed polystroma
1882		8.213	11.664	3cortex	Newly formed polystroma
1883		17.334	17.842	3cortex	Newly formed polystroma
1884		24.543	14.567	3cortex	Newly formed polystroma
1885		17.452	16.671	3cortex	Newly formed polystroma
1886		22.975	14.127	3cortex	Newly formed polystroma
1887		19.159	16.567	3cortex	Newly formed polystroma
1888		31.974	12.306	3cortex	Newly formed polystroma
1889		28.747	13.42	3cortex	Newly formed polystroma
1890		20.875	17.705	3cortex	Newly formed polystroma
1891		26.584	17.64	3cortex	Newly formed polystroma
1892		25.189	22.257	3cortex	Newly formed polystroma
1893		22.496	19.717	3cortex	Newly formed polystroma
1894		19.166	15.824	3cortex	Newly formed polystroma
1895		23.542	16.702	3cortex	Newly formed polystroma
1896		18.556	19.473	3cortex	Newly formed polystroma
1897		20.409	9.401	3cortex	Newly formed polystroma
1898		19.82	8.655	3cortex	Newly formed polystroma
1899		21.291	17.137	3cortex	Newly formed polystroma
1900		17.408	21.762	3cortex	Newly formed polystroma
1901		18.192	13.074	3cortex	Newly formed polystroma
1902		19.492	9.273	3cortex	Newly formed polystroma
1903		18.913	14.531	3cortex	Newly formed polystroma
1904		13.291	15.776	3cortex	Newly formed polystroma
1905		34.09	14.531	3cortex	Newly formed polystroma
1906		17.204	13.114	3cortex	Newly formed polystroma
1907		15.651	16.873	3cortex	Newly formed polystroma
1908		13.688	10.73	3cortex	Newly formed polystroma
1909		18.895	19.82	3cortex	Newly formed polystroma
1910		22.006	13.995	3cortex	Newly formed polystroma
1911		13.726	11.453	3cortex	Newly formed polystroma
1912		10.73	11.75	3cortex	Newly formed polystroma
1913		26.054	7.109	3cortex	Newly formed polystroma
1914		17.583	8.06	3cortex	Newly formed polystroma
1915		18.913	7.826	3cortex	Newly formed polystroma
1916		14.248	22.428	3cortex	Newly formed polystroma
1917		15.221	15.293	3cortex	Newly formed polystroma
1918		15.669	18.804	3cortex	Newly formed polystroma
1919		23.19	12.309	3cortex	Newly formed polystroma
1920		20.514	9.91	3cortex	Newly formed polystroma
1921		14.917	11.81	3cortex	Newly formed polystroma
1922		30.602	19.811	3cortex	Newly formed polystroma
1923		25.579	21.2	3cortex	Newly formed polystroma
1924		45.261	21.105	3cortex	Newly formed polystroma
1925		26.697	9.427	3cortex	Newly formed polystroma
1926		35.169	18.211	3cortex	Newly formed polystroma
1927		29.034	22.617	3cortex	Newly formed polystroma
1928		21.857	20.892	3cortex	Newly formed polystroma
1929		21.527	24.836	3cortex	Newly formed polystroma
1930		19.132	24.92	3cortex	Newly formed polystroma
1931		37.928	21.818	3cortex	Newly formed polystroma
1932		22.445	23.435	3cortex	Newly formed polystroma
1933		26.719	14.064	3cortex	Newly formed polystroma
1934		27.947	17.628	3cortex	Newly formed polystroma
1935		25.378	18.941	3cortex	Newly formed polystroma
1936		19.311	16.882	3cortex	Newly formed polystroma

## Sheet: TableS2B_summary_statistics
Table S2B: Summary statistics of cell morphometrics. Means presented are arithmetic means. SD: standard deviation. X: longitudinal axis parallel to the longest axis of the tissue, Y: Perpendicular to X , Z: perpendicular to XY
	Axes
Tissues	X mean	SD	n	Y mean	SD	n	Z mean	SD	n
Newly formed polystroma
meristoderm	11.7229	3.02611	97	10.825	1.983	255	11.116	3.097	158
asymmetric	14.291	5.244	3	6.167	0.752	15	12.558	4.357	12
cortex	23.1999	8.73661	49	15.55	4.341	166	22.017	7.408	117
medulla
Older polystroma
meristoderm	10.4035	2.45832	106	9.381	1.951	46	10.633	2.063	151
asymmetric	10.5923	3.47735	20	10.869	1.215	3	6.052	1.823	23
cortex	15.5616	4.04499	69	16.227	4.15	41	13.051	3.534	110
medulla	24.4692	14.6874	22	12.371	5.641	6	8.301	1.751	23
Base of blade
meristoderm	11.059	3.002	95	11.005	4.861	163	13.305	4.46	190
asymmetric	13.4468	2.77776	13	7.86	1.672	15	8.563	1.818	28
cortex	15.937	5.503	15	12.873	3.11	27	15.672	21.71	42
medulla	17.917	5.855	27	10.4	2.676	69	9.128	2.252	96
TZ
meristoderm	10.0856	2.67069	72	8.979	2.052	86	14.822	2.647	158
asymmetric	11.8946	2.69476	26	8.371	1.719	46	7.659	1.593	72
cortex	19.8902	5.4566	64	12.166	2.689	41	10.597	2.683	105
medulla	20.0891	8.98789	28	10.543	2.574	41	8.042	2.127	69
Stipe
meristoderm	15.0713	4.3433	62	9.193	2.328	88	12.594	2.188	150
asymmetric	16.2779	4.09903	15	9.054	2.31	30	7.344	1.534	45
cortex	24.9284	8.28439	86	11.43	3.256	91	12.829	3.582	177
medulla	36.5743	6.5207	6	12.567	2.928	15	10.788	2.727	21

## Sheet: TableS2C_Dunn_tissue
Table S2C: Multiple pairwise comparisons of the means for different positions on the developing embryo based on the same tissue type using Dunn's (1961) test. Shapiro-Wilk tests and QQplots indicate non-normal distribution (results not shown). We chose the Kruskall-Wallis test (1952), which indicates that for the different groups of tissue and position, there are statistically significant differe…
Meristoderm
Axis	group1	group2	n1	n2	statistic	p	p.adj	p.adj.signif
X	Base of blade	Older polystroma	95	106	-1.38654	0.165583	0.364332	ns
X	Base of blade	Stipe	95	62	5.64878	1.61588e-08	1.2927e-07	****
X	Base of blade	Transition zone	95	72	-2.18582	0.0288284	0.115314	ns
X	Base of blade	Newly formed polystroma	95	97	1.54874	0.121444	0.364332	ns
X	Older polystroma	Stipe	106	62	6.99342	2.68271e-12	2.41444e-11	****
X	Older polystroma	Transition zone	106	72	-0.953731	0.34022	0.364332	ns
X	Older polystroma	Newly formed polystroma	106	97	2.98515	0.00283443	0.0141722	*
X	Stipe	Transition zone	62	72	-7.29431	3.00183e-13	3.00183e-12	****
X	Stipe	Newly formed polystroma	62	97	-4.29704	1.73093e-05	0.000121165	***
X	Transition zone	Newly formed polystroma	72	97	3.63272	0.000280452	0.00168271	**
Y	Base of blade	Older polystroma	163	46	-0.799495	0.424004	1	ns
Y	Base of blade	Stipe	163	88	-1.79193	0.0731449	0.365725	ns
Y	Base of blade	Transition zone	163	86	-2.38002	0.0173116	0.103869	ns
Y	Base of blade	Newly formed polystroma	163	158	3.6218	0.000292565	0.00234052	**
Y	Older polystroma	Stipe	46	88	-0.569194	0.569225	1	ns
Y	Older polystroma	Transition zone	46	86	-1.00579	0.314518	1	ns
Y	Older polystroma	Newly formed polystroma	46	158	3.21022	0.00132633	0.00928433	**
Y	Stipe	Transition zone	88	86	-0.528678	0.597029	1	ns
Y	Stipe	Newly formed polystroma	88	158	4.82195	1.42164e-06	1.27947e-05	****
Y	Transition zone	Newly formed polystroma	86	158	5.38455	7.2626e-08	7.2626e-07	****
Z	Base of blade	Older polystroma	190	151	-7.23027	4.82038e-13	3.37427e-12	****
Z	Base of blade	Stipe	190	150	-0.403529	0.686559	1	ns
Z	Base of blade	Transition zone	190	158	5.61622	1.95185e-08	5.85554e-08	****
Z	Base of blade	Newly formed polystroma	190	255	-7.7406	9.89451e-15	7.9156e-14	****
Z	Older polystroma	Stipe	151	150	6.45548	1.07877e-10	5.39383e-10	****
Z	Older polystroma	Transition zone	151	158	12.2397	1.90821e-34	1.71739e-33	****
Z	Older polystroma	Newly formed polystroma	151	255	0.452047	0.651235	1	ns
Z	Stipe	Transition zone	150	158	5.69091	1.26364e-08	5.05454e-08	****
Z	Stipe	Newly formed polystroma	150	255	-6.78102	1.1933e-11	7.15979e-11	****
Z	Transition zone	Newly formed polystroma	158	255	-13.2995	2.32928e-40	2.32928e-39	****
Asymmetric
X	Base of blade	Older polystroma	13	20	-2.33687	0.0194457	0.155566	ns
X	Base of blade	Stipe	13	15	1.40377	0.160389	1	ns
X	Base of blade	Transition zone	13	26	-1.38173	0.167053	1	ns
X	Base of blade	Newly formed polystroma	13	3	0.116314	0.907404	1	ns
X	Older polystroma	Stipe	20	15	3.99477	6.47574e-05	0.000647574	***
X	Older polystroma	Transition zone	20	26	1.22111	0.222044	1	ns
X	Older polystroma	Newly formed polystroma	20	3	1.465	0.14292	1	ns
X	Stipe	Transition zone	15	26	-3.08815	0.0020141	0.0181269	*
X	Stipe	Newly formed polystroma	15	3	-0.723263	0.469518	1	ns
X	Transition zone	Newly formed polystroma	26	3	0.891927	0.372432	1	ns
Y	Base of blade	Older polystroma	15	3	2.42408	0.0153474	0.107432	ns
Y	Base of blade	Stipe	15	30	1.71434	0.0864665	0.432332	ns
Y	Base of blade	Transition zone	15	46	0.930196	0.352269	0.773479	ns
Y	Base of blade	Newly formed polystroma	15	12	3.62956	0.000283908	0.00283908	**
Y	Older polystroma	Stipe	3	30	-1.63658	0.101718	0.432332	ns
Y	Older polystroma	Transition zone	3	46	-2.10872	0.0349687	0.209812	ns
Y	Older polystroma	Newly formed polystroma	3	12	-0.197365	0.843542	0.843542	ns
Y	Stipe	Transition zone	30	46	-1.13154	0.257826	0.773479	ns
Y	Stipe	Newly formed polystroma	30	12	2.52836	0.0114596	0.0916771	ns
Y	Transition zone	Newly formed polystroma	46	12	3.48342	0.000495059	0.00445553	**
Z	Base of blade	Older polystroma	28	23	-4.5414	5.58816e-06	5.58816e-05	****
Z	Base of blade	Stipe	28	45	-2.29571	0.0216924	0.0867696	ns
Z	Base of blade	Transition zone	28	72	-1.87631	0.0606131	0.181839	ns
Z	Base of blade	Newly formed polystroma	28	15	-4.30264	1.68773e-05	0.000151896	***
Z	Older polystroma	Stipe	23	45	2.83014	0.0046527	0.0279162	*
Z	Older polystroma	Transition zone	23	72	3.59108	0.000329304	0.00263444	**
Z	Older polystroma	Newly formed polystroma	23	15	-0.297438	0.766132	0.956909	ns
Z	Stipe	Transition zone	45	72	0.708791	0.478454	0.956909	ns
Z	Stipe	Newly formed polystroma	45	15	-2.76425	0.00570541	0.0285271	*
Z	Transition zone	Newly formed polystroma	72	15	-3.37827	0.000729439	0.00510608	**
Cortex
X	Base of blade	Older polystroma	15	69	-0.160252	0.872683	0.872683	ns
X	Base of blade	Stipe	15	86	4.50829	6.53507e-06	5.22805e-05	****
X	Base of blade	Transition zone	15	64	2.36705	0.0179305	0.0717218	ns
X	Base of blade	Newly formed polystroma	15	49	3.37315	0.000743127	0.00371564	**
X	Older polystroma	Stipe	69	86	8.08771	6.0796e-16	6.0796e-15	****
X	Older polystroma	Transition zone	69	64	4.17574	2.97015e-05	0.00020791	***
X	Older polystroma	Newly formed polystroma	69	49	5.57237	2.51298e-08	2.26168e-07	****
X	Stipe	Transition zone	86	64	-3.52819	0.000418419	0.00251051	**
X	Stipe	Newly formed polystroma	86	49	-1.48676	0.13708	0.286846	ns
X	Transition zone	Newly formed polystroma	64	49	1.66649	0.0956155	0.286846	ns
Y	Base of blade	Older polystroma	27	41	2.57344	0.0100693	0.040277	*
Y	Base of blade	Stipe	27	91	-1.54615	0.122069	0.366206	ns
Y	Base of blade	Transition zone	27	41	-0.785631	0.432084	0.864168	ns
Y	Base of blade	Newly formed polystroma	27	117	6.05818	1.37669e-09	1.10135e-08	****
Y	Older polystroma	Stipe	41	91	-5.19237	2.07638e-07	1.45346e-06	****
Y	Older polystroma	Transition zone	41	41	-3.76944	0.000163614	0.000981681	***
Y	Older polystroma	Newly formed polystroma	41	117	3.61257	0.000303176	0.00151588	**
Y	Stipe	Transition zone	91	41	0.766221	0.443545	0.864168	ns
Y	Stipe	Newly formed polystroma	91	117	11.6782	1.6466e-31	1.6466e-30	****
Y	Transition zone	Newly formed polystroma	41	117	8.19986	2.40661e-16	2.16595e-15	****
Z	Base of blade	Older polystroma	42	110	1.34535	0.178512	0.535536	ns
Z	Base of blade	Stipe	42	177	1.03804	0.299251	0.598501	ns
Z	Base of blade	Transition zone	42	105	-2.423	0.015393	0.0615719	ns
Z	Base of blade	Newly formed polystroma	42	166	4.74318	2.10394e-06	1.26236e-05	****
Z	Older polystroma	Stipe	110	177	-0.542453	0.587506	0.598501	ns
Z	Older polystroma	Transition zone	110	105	-5.03096	4.88025e-07	3.77006e-06	****
Z	Older polystroma	Newly formed polystroma	110	166	4.67887	2.88461e-06	1.44231e-05	****
Z	Stipe	Transition zone	177	105	-5.03766	4.71258e-07	3.77006e-06	****
Z	Stipe	Newly formed polystroma	177	166	5.93356	2.96428e-09	2.66785e-08	****
Z	Transition zone	Newly formed polystroma	105	166	10.1181	4.59267e-24	4.59267e-23	****
Medulla
X	Base of blade	Older polystroma	27	22	1.35682	0.174838	0.524514	ns
X	Base of blade	Stipe	27	6	3.4658	0.000528659	0.00317195	**
X	Base of blade	Transition zone	27	28	0.526653	0.598434	0.769438	ns
X	Older polystroma	Stipe	22	6	2.55021	0.0107658	0.0430633	*
X	Older polystroma	Transition zone	22	28	-0.869235	0.384719	0.769438	ns
X	Stipe	Transition zone	6	28	-3.16134	0.00157043	0.00785215	**
Y	Base of blade	Older polystroma	69	6	0.975031	0.329545	1	ns
Y	Base of blade	Stipe	69	15	2.62801	0.00858851	0.051531	ns
Y	Base of blade	Transition zone	69	41	0.0474594	0.962147	1	ns
Y	Older polystroma	Stipe	6	15	0.690784	0.489701	1	ns
Y	Older polystroma	Transition zone	6	41	-0.92803	0.353392	1	ns
Y	Stipe	Transition zone	15	41	-2.45007	0.014283	0.071415	ns
Z	Base of blade	Older polystroma	96	23	-1.65545	0.0978342	0.195668	ns
Z	Base of blade	Stipe	96	21	2.39997	0.0163966	0.0491897	*
Z	Base of blade	Transition zone	96	69	-3.53283	0.000411138	0.00205569	**
Z	Older polystroma	Stipe	23	21	3.18889	0.00142818	0.00571272	**
Z	Older polystroma	Transition zone	23	69	-0.719604	0.471769	0.471769	ns
Z	Stipe	Transition zone	21	69	-4.55715	5.18533e-06	3.1112e-05	****
