# Supplementary material for: The shift to 3D growth during embryogenesis of kelp species, atlas of cell division and differentiation of Saccharina latissima
Source: Development. 2023 Oct 26;150(21):dev201519. doi: 10.1242/dev.201519 (PMC10660787; doi:10.1242/dev.201519)
Supplement: Table S3. Measurements of the width of pit fields (diameter in 2D) from TEM pictures of Saccharina embryos [file develop-150-201519-TableS3.xlsx]

## Sheet: TableS3_Pit fields
Table S3: Measurements of the width of pit fields from TEM pictures of Saccharina embryos									Supplementary table SX : Measurement of the width (diameter in 2D) of plasmodesmata from TEM pictures of Saccharina embryos
Label	Width (µm)	Cell wall orientation	Tissue type	Region in the embryo
1	0.3013	Anticlinal	Mono/distroma	Base of blade
2	0.436	Anticlinal	Mono/distroma	Base of blade
3	0.3322	Anticlinal	Mono/distroma	Base of blade
4	0.4659	Anticlinal	Mono/distroma	Base of blade
5	0.8099	Anticlinal	Mono/distroma	Base of blade
6	0.3265	Anticlinal	Mono/distroma	Base of blade
7	0.2566	Anticlinal	Mono/distroma	Base of blade
8	0.6399	Anticlinal	Mono/distroma	Base of blade
9	0.3456	Anticlinal	Mono/distroma	Base of blade
10	0.8692	Anticlinal	Mono/distroma	Base of blade
11	0.3444	Anticlinal	Mono/distroma	Base of blade
12	0.3971	Anticlinal	Mono/distroma	Base of blade
13	0.9719	Anticlinal	Mono/distroma	Base of blade
14	1.1175	Anticlinal	Mono/distroma	Base of blade
15	1.0595	Anticlinal	Mono/distroma	Base of blade
16	0.3892	Anticlinal	Mono/distroma	Base of blade
17	0.5819	Anticlinal	Mono/distroma	Base of blade
18	1.5415	Anticlinal	Mono/distroma	Base of blade
19	0.7923	Anticlinal	Mono/distroma	Base of blade
20	0.7471	Anticlinal	Mono/distroma	Base of blade
21	0.5591	Anticlinal	Monostroma	Base of blade
22	0.3659	Anticlinal	Monostroma	Base of blade
23	0.7328	Anticlinal	Monostroma	Base of blade
24	0.9268	Anticlinal	Monostroma	Base of blade
25	0.5386	Anticlinal	Monostroma	Base of blade
26	0.8929	Anticlinal	Monostroma	Base of blade
27	0.6569	Anticlinal	Monostroma	Base of blade
28	0.4019	Anticlinal	Monostroma	Base of blade
29	0.76	Anticlinal	Monostroma	Base of blade
30	0.7582	Anticlinal	Monostroma	Base of blade
31	0.9298	Anticlinal	Monostroma	Base of blade
32	0.9813	Anticlinal	Monostroma	Base of blade
33	0.5945	Anticlinal	Monostroma	Base of blade
34	0.4699	Anticlinal	Phase II	Phase II
35	0.6839	Anticlinal	Phase II	Phase II
36	0.5567	Anticlinal	Phase II	Phase II
37	0.4829	Anticlinal	Phase II	Phase II
38	0.3511	Anticlinal	Phase II	Phase II
39	0.3236	Anticlinal	Phase II	Phase II
40	0.6497	Anticlinal	Phase II	Phase II
41	0.6966	Anticlinal	Phase II	Phase II
42	0.8139	Anticlinal	Phase II	Phase II
43	0.246	Anticlinal	Phase II	Phase II
44	0.3288	Anticlinal	Phase II	Phase II
45	0.3216	Anticlinal	Phase II	Phase II
46	0.2904	Anticlinal	Phase II	Phase II
47	0.9699	Anticlinal	Meristoderm	Stipe
48	0.7949	Anticlinal	Meristoderm	Stipe
49	0.4407	Anticlinal	Meristoderm	Stipe
50	0.3948	Anticlinal	Meristoderm	Stipe
51	0.6375	Anticlinal	Meristoderm	Base of blade
52	0.4252	Anticlinal	Meristoderm	Base of blade
53	0.5057	Anticlinal	Meristoderm	Base of blade
54	0.6946	Anticlinal	Meristoderm	Base of blade
55	0.9426	Periclinal	Mono/distroma	Base of blade
56	0.4781	Periclinal	Mono/distroma	Base of blade
57	0.7208	Periclinal	Mono/distroma	Base of blade
58	0.6675	Periclinal	Mono/distroma	Base of blade
59	0.4944	Periclinal	Mono/distroma	Base of blade
60	0.6699	Periclinal	Mono/distroma	Base of blade
61	0.9566	Periclinal	Mono/distroma	Base of blade
62	0.4379	Periclinal	Mono/distroma	Base of blade
63	0.7871	Periclinal	Mono/distroma	Base of blade
64	0.8759	Periclinal	Mono/distroma	Base of blade
65	0.9623	Periclinal	Meristoderm	Stipe
66	0.5609	Periclinal	Meristoderm	Stipe
67	1.0154	Periclinal	Meristoderm	Stipe
68	0.6949	Periclinal	Meristoderm	Stipe
69	0.5246	Periclinal	Meristoderm	Base of blade
70	0.6127	Periclinal	Meristoderm	Base of blade
71	1.2936	Periclinal	Meristoderm	Base of blade
72	0.7251	Periclinal	Meristoderm	Base of blade
73	0.6654	Periclinal	Meristoderm	Base of blade
74	0.6477	Periclinal	Meristoderm	Base of blade
75	0.4937	Periclinal	Meristoderm	Base of blade
