# Supplementary material for: The shift to 3D growth during embryogenesis of kelp species, atlas of cell division and differentiation of Saccharina latissima
Source: Development. 2023 Oct 26;150(21):dev201519. doi: 10.1242/dev.201519 (PMC10660787; doi:10.1242/dev.201519)
Supplement: Table S4. Measurements of the width (diameter in 2D) of plasmodesmata from TEM pictures of Saccharina. [file develop-150-201519-TableS4.xlsx]

## Sheet: TableS4_Plasmodesmata
Table S4: Measurements of the width (diameter in 2D) of plasmodesmata from TEM pictures of Saccharina embryos									Supplementary table SX : Measurement of the width (diameter in 2D) of plasmodesmata from TEM pictures of Saccharina embryos
Label	Width (µm)	Cell wall orientation	Tissue type	Region
1	0.0458	Anticlinal	Mono/distroma	Base of blade
2	0.0575	Anticlinal	Mono/distroma	Base of blade
3	0.0621	Anticlinal	Mono/distroma	Base of blade
4	0.0532	Anticlinal	Mono/distroma	Base of blade
5	0.0387	Anticlinal	Mono/distroma	Base of blade
6	0.049	Anticlinal	Mono/distroma	Base of blade
7	0.0309	Anticlinal	Mono/distroma	Base of blade
8	0.0386	Anticlinal	Mono/distroma	Base of blade
9	0.0313	Anticlinal	Mono/distroma	Base of blade
10	0.0325	Anticlinal	Mono/distroma	Base of blade
11	0.0404	Anticlinal	Mono/distroma	Base of blade
12	0.053	Anticlinal	Mono/distroma	Base of blade
13	0.0538	Anticlinal	Mono/distroma	Base of blade
14	0.0537	Anticlinal	Mono/distroma	Base of blade
15	0.0598	Anticlinal	Mono/distroma	Base of blade
16	0.0993	Anticlinal	Mono/distroma	Base of blade
17	0.0679	Anticlinal	Mono/distroma	Base of blade
18	0.0469	Anticlinal	Mono/distroma	Base of blade
19	0.0471	Anticlinal	Mono/distroma	Base of blade
20	0.043	Anticlinal	Mono/distroma	Base of blade
21	0.0414	Anticlinal	Mono/distroma	Base of blade
22	0.0455	Anticlinal	Mono/distroma	Base of blade
23	0.0471	Anticlinal	Mono/distroma	Base of blade
24	0.0383	Anticlinal	Mono/distroma	Base of blade
25	0.0354	Anticlinal	Mono/distroma	Base of blade
26	0.0364	Anticlinal	Mono/distroma	Base of blade
27	0.041	Anticlinal	Mono/distroma	Base of blade
28	0.0654	Anticlinal	Mono/distroma	Base of blade
29	0.0469	Anticlinal	Mono/distroma	Base of blade
30	0.0478	Anticlinal	Mono/distroma	Base of blade
31	0.0518	Anticlinal	Mono/distroma	Base of blade
32	0.0509	Anticlinal	Mono/distroma	Base of blade
33	0.0491	Anticlinal	Mono/distroma	Base of blade
34	0.0358	Anticlinal	Mono/distroma	Base of blade
35	0.0378	Anticlinal	Mono/distroma	Base of blade
36	0.0355	Anticlinal	Mono/distroma	Base of blade
37	0.0334	Anticlinal	Mono/distroma	Base of blade
38	0.0408	Anticlinal	Mono/distroma	Base of blade
39	0.041	Anticlinal	Mono/distroma	Base of blade
40	0.0397	Anticlinal	Mono/distroma	Base of blade
41	0.0366	Anticlinal	Mono/distroma	Base of blade
42	0.0369	Anticlinal	Mono/distroma	Base of blade
43	0.0345	Anticlinal	Mono/distroma	Base of blade
44	0.0436	Anticlinal	Mono/distroma	Base of blade
45	0.027	Anticlinal	Mono/distroma	Base of blade
46	0.0274	Anticlinal	Mono/distroma	Base of blade
47	0.0364	Anticlinal	Mono/distroma	Base of blade
48	0.0659	Anticlinal	Mono/distroma	Base of blade
49	0.0464	Anticlinal	Mono/distroma	Base of blade
50	0.0575	Anticlinal	Mono/distroma	Base of blade
51	0.0512	Anticlinal	Mono/distroma	Base of blade
52	0.0578	Anticlinal	Mono/distroma	Base of blade
53	0.0444	Anticlinal	Mono/distroma	Base of blade
54	0.0296	Anticlinal	Mono/distroma	Base of blade
55	0.0309	Anticlinal	Mono/distroma	Base of blade
56	0.0334	Anticlinal	Mono/distroma	Base of blade
57	0.0327	Anticlinal	Mono/distroma	Base of blade
58	0.0345	Anticlinal	Mono/distroma	Base of blade
59	0.04	Anticlinal	Mono/distroma	Base of blade
60	0.0369	Anticlinal	Mono/distroma	Base of blade
61	0.0339	Anticlinal	Mono/distroma	Base of blade
62	0.0332	Anticlinal	Mono/distroma	Base of blade
63	0.0435	Anticlinal	Mono/distroma	Base of blade
64	0.045	Anticlinal	Mono/distroma	Base of blade
65	0.042	Anticlinal	Mono/distroma	Base of blade
66	0.0439	Anticlinal	Mono/distroma	Base of blade
67	0.0363	Anticlinal	Mono/distroma	Base of blade
68	0.0279	Anticlinal	Mono/distroma	Base of blade
69	0.0537	Anticlinal	Mono/distroma	Base of blade
70	0.0591	Anticlinal	Mono/distroma	Base of blade
71	0.0607	Anticlinal	Mono/distroma	Base of blade
72	0.0368	Anticlinal	Mono/distroma	Base of blade
73	0.0522	Anticlinal	Mono/distroma	Base of blade
74	0.0293	Anticlinal	Mono/distroma	Base of blade
75	0.0323	Anticlinal	Mono/distroma	Base of blade
76	0.0315	Anticlinal	Mono/distroma	Base of blade
77	0.0269	Anticlinal	Mono/distroma	Base of blade
78	0.0289	Anticlinal	Mono/distroma	Base of blade
79	0.0489	Anticlinal	Mono/distroma	Base of blade
80	0.0514	Anticlinal	Mono/distroma	Base of blade
81	0.0402	Anticlinal	Mono/distroma	Base of blade
82	0.0332	Anticlinal	Mono/distroma	Base of blade
83	0.0284	Anticlinal	Mono/distroma	Base of blade
84	0.0405	Anticlinal	Mono/distroma	Base of blade
85	0.0535	Anticlinal	Mono/distroma	Base of blade
86	0.0416	Anticlinal	Mono/distroma	Base of blade
87	0.0414	Anticlinal	Mono/distroma	Base of blade
88	0.0214	Anticlinal	Mono/distroma	Base of blade
89	0.0285	Anticlinal	Mono/distroma	Base of blade
90	0.0302	Anticlinal	Mono/distroma	Base of blade
91	0.0277	Anticlinal	Mono/distroma	Base of blade
92	0.0277	Anticlinal	Mono/distroma	Base of blade
93	0.0257	Anticlinal	Mono/distroma	Base of blade
94	0.0222	Anticlinal	Mono/distroma	Base of blade
95	0.0277	Anticlinal	Mono/distroma	Base of blade
96	0.0226	Anticlinal	Mono/distroma	Base of blade
97	0.028	Anticlinal	Mono/distroma	Base of blade
98	0.0251	Anticlinal	Mono/distroma	Base of blade
99	0.0214	Anticlinal	Mono/distroma	Base of blade
100	0.0285	Anticlinal	Mono/distroma	Base of blade
101	0.0302	Anticlinal	Mono/distroma	Base of blade
102	0.0277	Anticlinal	Mono/distroma	Base of blade
103	0.0277	Anticlinal	Mono/distroma	Base of blade
104	0.0257	Anticlinal	Mono/distroma	Base of blade
105	0.0222	Anticlinal	Mono/distroma	Base of blade
106	0.0277	Anticlinal	Mono/distroma	Base of blade
107	0.0226	Anticlinal	Mono/distroma	Base of blade
108	0.028	Anticlinal	Mono/distroma	Base of blade
109	0.0251	Anticlinal	Mono/distroma	Base of blade
110	0.0385	Anticlinal	Mono/distroma	Base of blade
111	0.0471	Anticlinal	Mono/distroma	Base of blade
112	0.0383	Anticlinal	Mono/distroma	Base of blade
113	0.0296	Anticlinal	Mono/distroma	Base of blade
114	0.0379	Anticlinal	Mono/distroma	Base of blade
115	0.0345	Anticlinal	Mono/distroma	Base of blade
116	0.0292	Anticlinal	Mono/distroma	Base of blade
117	0.0309	Anticlinal	Mono/distroma	Base of blade
118	0.0326	Anticlinal	Mono/distroma	Base of blade
119	0.0313	Anticlinal	Mono/distroma	Base of blade
120	0.0309	Anticlinal	Mono/distroma	Base of blade
121	0.0406	Anticlinal	Mono/distroma	Base of blade
122	0.0414	Anticlinal	Mono/distroma	Base of blade
123	0.0385	Anticlinal	Mono/distroma	Base of blade
124	0.0353	Anticlinal	Mono/distroma	Base of blade
125	0.0396	Anticlinal	Mono/distroma	Base of blade
126	0.0309	Anticlinal	Mono/distroma	Base of blade
127	0.0338	Anticlinal	Mono/distroma	Base of blade
128	0.043	Anticlinal	Mono/distroma	Base of blade
129	0.0325	Anticlinal	Mono/distroma	Base of blade
130	0.0376	Anticlinal	Mono/distroma	Base of blade
131	0.0338	Anticlinal	Mono/distroma	Base of blade
132	0.0415	Anticlinal	Mono/distroma	Base of blade
133	0.0581	Anticlinal	Monostroma	Base of blade
134	0.0389	Anticlinal	Monostroma	Base of blade
135	0.0368	Anticlinal	Monostroma	Base of blade
136	0.0411	Anticlinal	Monostroma	Base of blade
137	0.0379	Anticlinal	Monostroma	Base of blade
138	0.0335	Anticlinal	Monostroma	Base of blade
139	0.031	Anticlinal	Monostroma	Base of blade
140	0.031	Anticlinal	Monostroma	Base of blade
141	0.0271	Anticlinal	Monostroma	Base of blade
142	0.0292	Anticlinal	Monostroma	Base of blade
143	0.027	Anticlinal	Monostroma	Base of blade
144	0.0293	Anticlinal	Monostroma	Base of blade
145	0.033	Anticlinal	Monostroma	Base of blade
146	0.0323	Anticlinal	Monostroma	Base of blade
147	0.0269	Anticlinal	Monostroma	Base of blade
148	0.0267	Anticlinal	Monostroma	Base of blade
149	0.0313	Anticlinal	Monostroma	Base of blade
150	0.0349	Anticlinal	Monostroma	Base of blade
151	0.0342	Anticlinal	Monostroma	Base of blade
152	0.0313	Anticlinal	Monostroma	Base of blade
153	0.0314	Anticlinal	Monostroma	Base of blade
154	0.0352	Anticlinal	Monostroma	Base of blade
155	0.0352	Anticlinal	Monostroma	Base of blade
156	0.0396	Anticlinal	Monostroma	Base of blade
157	0.0385	Anticlinal	Monostroma	Base of blade
158	0.0423	Anticlinal	Monostroma	Base of blade
159	0.0363	Anticlinal	Monostroma	Base of blade
160	0.0602	Anticlinal	Monostroma	Base of blade
161	0.0448	Anticlinal	Monostroma	Base of blade
162	0.0384	Anticlinal	Monostroma	Base of blade
163	0.0396	Anticlinal	Monostroma	Base of blade
164	0.0261	Anticlinal	Monostroma	Base of blade
165	0.0319	Anticlinal	Monostroma	Base of blade
166	0.0296	Anticlinal	Monostroma	Base of blade
167	0.0456	Anticlinal	Monostroma	Base of blade
168	0.042	Anticlinal	Monostroma	Base of blade
169	0.0494	Anticlinal	Monostroma	Base of blade
170	0.0382	Anticlinal	Monostroma	Base of blade
171	0.0228	Anticlinal	Monostroma	Base of blade
172	0.0267	Anticlinal	Monostroma	Base of blade
173	0.0386	Anticlinal	Monostroma	Base of blade
174	0.037	Anticlinal	Monostroma	Base of blade
175	0.0289	Anticlinal	Monostroma	Base of blade
176	0.0369	Anticlinal	Monostroma	Base of blade
177	0.035	Anticlinal	Monostroma	Base of blade
178	0.0289	Anticlinal	Monostroma	Base of blade
179	0.0532	Anticlinal	Monostroma	Base of blade
180	0.0485	Anticlinal	Monostroma	Base of blade
181	0.0424	Anticlinal	Monostroma	Base of blade
182	0.0391	Anticlinal	Monostroma	Base of blade
183	0.0411	Anticlinal	Monostroma	Base of blade
184	0.0342	Anticlinal	Monostroma	Base of blade
185	0.0303	Anticlinal	Monostroma	Base of blade
186	0.0327	Anticlinal	Monostroma	Base of blade
187	0.0292	Anticlinal	Monostroma	Base of blade
188	0.0411	Anticlinal	Monostroma	Base of blade
189	0.0306	Anticlinal	Monostroma	Base of blade
190	0.0286	Anticlinal	Monostroma	Base of blade
191	0.0267	Anticlinal	Monostroma	Base of blade
192	0.0268	Anticlinal	Monostroma	Base of blade
193	0.0319	Anticlinal	Monostroma	Base of blade
194	0.0289	Anticlinal	Monostroma	Base of blade
195	0.0268	Anticlinal	Monostroma	Base of blade
196	0.0373	Anticlinal	Monostroma	Base of blade
197	0.0324	Anticlinal	Monostroma	Base of blade
198	0.0354	Anticlinal	Monostroma	Base of blade
199	0.0344	Anticlinal	Monostroma	Base of blade
200	0.0267	Anticlinal	Monostroma	Base of blade
201	0.0394	Anticlinal	Monostroma	Base of blade
202	0.0356	Anticlinal	Monostroma	Base of blade
203	0.0356	Anticlinal	Monostroma	Base of blade
204	0.0344	Anticlinal	Monostroma	Base of blade
205	0.0321	Anticlinal	Monostroma	Base of blade
206	0.0391	Anticlinal	Monostroma	Base of blade
207	0.0341	Anticlinal	Monostroma	Base of blade
208	0.0363	Anticlinal	Monostroma	Base of blade
209	0.0472	Anticlinal	Monostroma	Base of blade
210	0.0359	Anticlinal	Monostroma	Base of blade
211	0.0405	Anticlinal	Monostroma	Base of blade
212	0.0386	Anticlinal	Monostroma	Base of blade
213	0.029	Anticlinal	Monostroma	Base of blade
214	0.0337	Anticlinal	Monostroma	Base of blade
215	0.0364	Anticlinal	Monostroma	Base of blade
216	0.0303	Anticlinal	Monostroma	Base of blade
217	0.0412	Anticlinal	Monostroma	Base of blade
218	0.038	Anticlinal	Monostroma	Base of blade
219	0.0375	Anticlinal	Monostroma	Base of blade
220	0.0345	Anticlinal	Monostroma	Base of blade
221	0.0462	Anticlinal	Monostroma	Base of blade
222	0.0486	Anticlinal	Monostroma	Base of blade
223	0.0348	Anticlinal	Monostroma	Base of blade
224	0.0463	Anticlinal	Monostroma	Base of blade
225	0.0373	Anticlinal	Monostroma	Base of blade
226	0.0417	Anticlinal	Monostroma	Base of blade
227	0.0463	Anticlinal	Monostroma	Base of blade
228	0.0546	Anticlinal	Monostroma	Base of blade
229	0.0361	Anticlinal	Monostroma	Base of blade
230	0.0329	Anticlinal	Monostroma	Base of blade
231	0.0301	Anticlinal	Monostroma	Base of blade
232	0.0311	Anticlinal	Monostroma	Base of blade
233	0.0347	Anticlinal	Monostroma	Base of blade
234	0.0442	Anticlinal	Monostroma	Base of blade
235	0.0385	Anticlinal	Monostroma	Base of blade
236	0.0424	Anticlinal	Monostroma	Base of blade
237	0.0442	Anticlinal	Monostroma	Base of blade
238	0.031	Anticlinal	Monostroma	Base of blade
239	0.0404	Anticlinal	Monostroma	Base of blade
240	0.0341	Anticlinal	Monostroma	Base of blade
241	0.0398	Anticlinal	Monostroma	Base of blade
242	0.0417	Anticlinal	Monostroma	Base of blade
243	0.0534	Anticlinal	Monostroma	Base of blade
244	0.0517	Anticlinal	Monostroma	Base of blade
245	0.0329	Anticlinal	Monostroma	Base of blade
246	0.0444	Anticlinal	Monostroma	Base of blade
247	0.0419	Anticlinal	Phase II	Phase II
248	0.0295	Anticlinal	Phase II	Phase II
249	0.0526	Anticlinal	Phase II	Phase II
250	0.0419	Anticlinal	Phase II	Phase II
251	0.0369	Anticlinal	Phase II	Phase II
252	0.0667	Anticlinal	Phase II	Phase II
253	0.0535	Anticlinal	Phase II	Phase II
254	0.0497	Anticlinal	Phase II	Phase II
255	0.0547	Anticlinal	Phase II	Phase II
256	0.0513	Anticlinal	Phase II	Phase II
257	0.0443	Anticlinal	Phase II	Phase II
258	0.08	Anticlinal	Phase II	Phase II
259	0.059	Anticlinal	Phase II	Phase II
260	0.0423	Anticlinal	Phase II	Phase II
261	0.0604	Anticlinal	Phase II	Phase II
262	0.0567	Anticlinal	Phase II	Phase II
263	0.0357	Anticlinal	Phase II	Phase II
264	0.0571	Anticlinal	Phase II	Phase II
265	0.0415	Anticlinal	Phase II	Phase II
266	0.0401	Anticlinal	Phase II	Phase II
267	0.0411	Anticlinal	Phase II	Phase II
268	0.0454	Anticlinal	Phase II	Phase II
269	0.0301	Anticlinal	Phase II	Phase II
270	0.0522	Anticlinal	Phase II	Phase II
271	0.0505	Anticlinal	Phase II	Phase II
272	0.0489	Anticlinal	Phase II	Phase II
273	0.0361	Anticlinal	Phase II	Phase II
274	0.0488	Anticlinal	Phase II	Phase II
275	0.0431	Anticlinal	Phase II	Phase II
276	0.0421	Anticlinal	Phase II	Phase II
277	0.0438	Anticlinal	Phase II	Phase II
278	0.032	Anticlinal	Phase II	Phase II
279	0.0344	Anticlinal	Phase II	Phase II
280	0.0384	Anticlinal	Phase II	Phase II
281	0.0405	Anticlinal	Phase II	Phase II
282	0.0284	Anticlinal	Phase II	Phase II
283	0.0461	Anticlinal	Meristoderm	Stipe
284	0.0345	Anticlinal	Meristoderm	Stipe
285	0.0486	Anticlinal	Meristoderm	Stipe
286	0.0378	Anticlinal	Meristoderm	Stipe
287	0.0291	Anticlinal	Meristoderm	Stipe
288	0.0364	Anticlinal	Meristoderm	Stipe
289	0.0606	Anticlinal	Meristoderm	Stipe
290	0.0443	Anticlinal	Meristoderm	Stipe
291	0.0431	Anticlinal	Meristoderm	Stipe
292	0.0502	Anticlinal	Meristoderm	Stipe
293	0.0443	Anticlinal	Meristoderm	Stipe
294	0.052	Anticlinal	Meristoderm	Stipe
295	0.0548	Anticlinal	Meristoderm	Stipe
296	0.0496	Anticlinal	Meristoderm	Stipe
297	0.0675	Anticlinal	Meristoderm	Stipe
298	0.0475	Anticlinal	Meristoderm	Stipe
299	0.0475	Anticlinal	Meristoderm	Stipe
300	0.0526	Anticlinal	Meristoderm	Stipe
301	0.0433	Anticlinal	Meristoderm	Stipe
302	0.0442	Anticlinal	Meristoderm	Stipe
303	0.0545	Anticlinal	Meristoderm	Stipe
304	0.0479	Anticlinal	Meristoderm	Stipe
305	0.049	Anticlinal	Meristoderm	Stipe
306	0.0415	Anticlinal	Meristoderm	Stipe
307	0.0441	Anticlinal	Meristoderm	Stipe
308	0.0321	Anticlinal	Meristoderm	Stipe
309	0.0459	Anticlinal	Meristoderm	Stipe
310	0.0349	Anticlinal	Meristoderm	Stipe
311	0.034	Anticlinal	Meristoderm	Stipe
312	0.0517	Anticlinal	Meristoderm	Base of blade
313	0.0441	Anticlinal	Meristoderm	Base of blade
314	0.0342	Anticlinal	Meristoderm	Base of blade
315	0.0346	Anticlinal	Meristoderm	Base of blade
316	0.0346	Anticlinal	Meristoderm	Base of blade
317	0.0567	Anticlinal	Meristoderm	Base of blade
318	0.038	Anticlinal	Meristoderm	Base of blade
319	0.0386	Anticlinal	Meristoderm	Base of blade
320	0.0377	Anticlinal	Meristoderm	Base of blade
321	0.0431	Anticlinal	Meristoderm	Base of blade
322	0.0296	Anticlinal	Meristoderm	Base of blade
323	0.031	Anticlinal	Meristoderm	Base of blade
324	0.0289	Anticlinal	Meristoderm	Base of blade
325	0.0391	Anticlinal	Meristoderm	Base of blade
326	0.0296	Anticlinal	Meristoderm	Base of blade
327	0.0277	Anticlinal	Meristoderm	Base of blade
328	0.0277	Anticlinal	Meristoderm	Base of blade
329	0.0463	Anticlinal	Meristoderm	Base of blade
330	0.035	Anticlinal	Meristoderm	Base of blade
331	0.0396	Anticlinal	Meristoderm	Base of blade
332	0.043	Anticlinal	Meristoderm	Base of blade
333	0.0482	Anticlinal	Meristoderm	Base of blade
334	0.0462	Anticlinal	Meristoderm	Base of blade
335	0.0329	Anticlinal	Meristoderm	Base of blade
336	0.0411	Anticlinal	Meristoderm	Base of blade
337	0.0385	Periclinal	Mono/distroma	Base of blade
338	0.0346	Periclinal	Mono/distroma	Base of blade
339	0.0471	Periclinal	Mono/distroma	Base of blade
340	0.0447	Periclinal	Mono/distroma	Base of blade
341	0.043	Periclinal	Mono/distroma	Base of blade
342	0.0398	Periclinal	Mono/distroma	Base of blade
343	0.038	Periclinal	Mono/distroma	Base of blade
344	0.0457	Periclinal	Mono/distroma	Base of blade
345	0.0322	Periclinal	Mono/distroma	Base of blade
346	0.0388	Periclinal	Mono/distroma	Base of blade
347	0.0374	Periclinal	Mono/distroma	Base of blade
348	0.0406	Periclinal	Mono/distroma	Base of blade
349	0.0426	Periclinal	Mono/distroma	Base of blade
350	0.0428	Periclinal	Mono/distroma	Base of blade
351	0.0388	Periclinal	Mono/distroma	Base of blade
352	0.0383	Periclinal	Mono/distroma	Base of blade
353	0.0341	Periclinal	Mono/distroma	Base of blade
354	0.0426	Periclinal	Mono/distroma	Base of blade
355	0.0384	Periclinal	Mono/distroma	Base of blade
356	0.043	Periclinal	Mono/distroma	Base of blade
357	0.0385	Periclinal	Mono/distroma	Base of blade
358	0.0406	Periclinal	Mono/distroma	Base of blade
359	0.0713	Periclinal	Mono/distroma	Base of blade
360	0.0814	Periclinal	Mono/distroma	Base of blade
361	0.1044	Periclinal	Mono/distroma	Base of blade
362	0.0656	Periclinal	Mono/distroma	Base of blade
363	0.03	Periclinal	Mono/distroma	Base of blade
364	0.0271	Periclinal	Mono/distroma	Base of blade
365	0.0408	Periclinal	Mono/distroma	Base of blade
366	0.0342	Periclinal	Mono/distroma	Base of blade
367	0.0436	Periclinal	Meristoderm	Stipe
368	0.0436	Periclinal	Meristoderm	Stipe
369	0.0353	Periclinal	Meristoderm	Stipe
370	0.0408	Periclinal	Meristoderm	Stipe
371	0.0665	Periclinal	Meristoderm	Stipe
372	0.0355	Periclinal	Meristoderm	Stipe
373	0.0461	Periclinal	Meristoderm	Stipe
374	0.0427	Periclinal	Meristoderm	Stipe
375	0.0506	Periclinal	Meristoderm	Stipe
376	0.0525	Periclinal	Meristoderm	Stipe
377	0.066	Periclinal	Meristoderm	Stipe
378	0.0453	Periclinal	Meristoderm	Stipe
379	0.0587	Periclinal	Meristoderm	Stipe
380	0.052	Periclinal	Meristoderm	Stipe
381	0.0489	Periclinal	Meristoderm	Stipe
382	0.0437	Periclinal	Meristoderm	Stipe
383	0.0392	Periclinal	Meristoderm	Stipe
384	0.0459	Periclinal	Meristoderm	Stipe
385	0.0466	Periclinal	Meristoderm	Stipe
386	0.0498	Periclinal	Meristoderm	Stipe
387	0.051	Periclinal	Meristoderm	Stipe
